# Supplementary material for: Normal range of myocardial layer-specific strain using two-dimensional speckle tracking echocardiography
Source: PLoS One. 2017 Jun 29;12(6):e0180584. doi: 10.1371/journal.pone.0180584 (PMC5491258; doi:10.1371/journal.pone.0180584)
Supplement: S1 File — (XLSX) [file pone.0180584.s001.xlsx]

## Sheet: Layer strain Normal 235 for PLO
age	sex	height	weight	BSA	BMI	SBP	DBP	HR	Global LS end	Global LS	Global LS epi	Average LS base endo	Average LS Base	Average LS base epi	Average LS mid endo	Average LS Mid	Average LS mid epi	Average LS apex endo	Average LS apex	Average LS apex epi	LS endo/epi Base	LS endo/epi Mid	LS endo/epi apex	Global LS endo/epi		Global CS endo	Global CS	Global CS epi	Average CS Base endo	Average CS Base	Average CS Base epi	Average CS Mid endo	Average CS Mid	Average CS Mid epi	Average CS apex endo	Average CS apex	Average CS apex epi	CS Endo/Epi Base	CS Endo/Epi Mid	CS Endo/Epi Apex	Global CS Endo/Epi		IVSd	LVPWd	LVDd	LVDs	RWT	LVEDVI	LVESVI
20	M	174	58	1.67432	19.1571	128	77	53	-23.0043	-19.4821	-16.6579	-19.816	-18.112	-16.398	-21.654	-18.978	-16.58	-28.6775	-21.825	-17.08	1.20844	1.30603	1.67901	1.38099		-19.8689	-14.8506	-9.11278	-22.7433	-15.3	-10.0033	-19.4433	-13.0267	-7.25167	-17.42	-16.225	-10.0833	2.27358	2.68122	1.7276	2.18033		7	7	49	33	0.285714	59.7259	22.0986
20	M	170	55	1.61159	19.0311	105	59	59	-23.2969	-20.7762	-18.62	-22.364	-21.434	-20.4	-22.424	-20.672	-19.002	-26.3067	-19.8533	-15.0167	1.09627	1.18009	1.75183	1.25118		-25.8506	-19.29	-14.265	-26.4267	-20.21	-15.28	-24.5383	-18.755	-14.2317	-26.5867	-18.905	-13.2833	1.72949	1.72421	2.00151	1.81217		7	7	48	32	0.291667	61.43	24.1997
20	F	151	47	1.40406	20.6131	96	60	70	-21.8712	-18.9737	-16.6331	-18.7167	-17.8317	-16.86	-20.7483	-18.395	-16.1983	-28.2875	-21.555	-16.945	1.11012	1.28089	1.66937	1.31492		-24.9889	-19.7306	-15.7533	-23.7267	-19.17	-15.6633	-25.4883	-19.8783	-15.4633	-25.7517	-20.1433	-16.1333	1.51479	1.64831	1.59618	1.58626		7	7	47	31	0.297872	50.5676	20.6544
21	M	178	63	1.76494	19.8839	126	60	60	-20.3572	-17.9706	-16.0867	-19.4583	-18.68	-17.89	-18.46	-17.4767	-16.5183	-23.1533	-17.755	-13.8517	1.08767	1.11755	1.67152	1.26547		-26.4383	-20.1333	-15.3278	-26.4917	-20.5533	-15.9767	-24.775	-19.4683	-15.11	-28.0483	-20.3783	-14.8967	1.65815	1.63964	1.88286	1.72486		7.5	8.7	49.9	33.5	0.348697	62.8918	26.0633
22	F	162	61	1.6568	23.2434	114	63	55	-23.8383	-21.4489	-19.5489	-22.3317	-20.92	-19.4917	-22.84	-21.75	-20.7367	-26.3433	-21.6767	-18.4183	1.1457	1.10143	1.43028	1.21942		-28.3206	-22.4889	-18.0883	-27.765	-22.5617	-18.3167	-25.6433	-20.05	-15.655	-31.5533	-24.855	-20.2933	1.51583	1.63803	1.55486	1.56568		7.2	7.4	45.6	30.7	0.324561	53.1143	25.35
22	M	170	66	1.76541	22.8374	117	69	66	-22.5894	-18.595	-16.4563	-18.3683	-17.5617	-16.6733	-21.3167	-17.4133	-16.7017	-30.83	-21.9175	-15.7625	1.10166	1.27632	1.95591	1.37269		-25.6433	-17.4622	-12.3811	-23.675	-16.7767	-11.655	-23.02	-16.3333	-10.8167	-30.235	-19.2767	-14.6717	2.03132	2.1282	2.06077	2.07117		7	7	49	32	0.285714	52.679	20.3919
22	F	165	68	1.76541	24.977	120	70	66	-24.0867	-20.5172	-18.0278	-18.6683	-18.275	-17.875	-21.78	-20.2267	-18.865	-31.8117	-23.05	-17.3433	1.04438	1.15452	1.83423	1.33609		-24.8967	-17.0144	-11.4583	-28.6717	-20.06	-14.005	-23.4833	-15.1583	-9.13667	-22.535	-15.825	-11.2333	2.04725	2.57023	2.00608	2.1728		7	8	46	25	0.347826	45.3153	13.0281
23	M	178	76	1.9385	23.9869	131	63	54	-20.985	-18.6961	-16.3939	-16.67	-16.7917	-15.3567	-20.5833	-18.915	-17.42	-25.7017	-20.3817	-16.405	1.08552	1.18159	1.5667	1.28005		-27.8767	-21.17	-16.1983	-23.3467	-17.315	-12.6317	-27.5983	-20.6883	-15.3683	-32.685	-25.5067	-20.595	1.84826	1.79579	1.58704	1.72096		9.6	9.3	53	34.1	0.350943	72.2208	28.8883
23	F	170	50	1.53659	17.301	121	62	75	-25.165	-22.0728	-19.5978	-22.0133	-21.205	-20.4383	-22.3817	-20.68	-19.055	-31.1	-24.3333	-19.3	1.07706	1.17458	1.6114	1.28407		-31.0683	-24.055	-18.605	-29.1333	-22.815	-17.845	-32.535	-24.97	-18.9783	-31.5367	-24.38	-18.9917	1.63258	1.71432	1.66055	1.66989		6.8	7.31	44.4	28.6	0.329279	47.5078	15.619
23	M	172	65	1.76226	21.9713	100	51	53	-20.1722	-16.7767	-14.11	-17.49	-15.3767	-13.3417	-19.715	-17.765	-16.02	-23.3117	-17.1883	-12.9683	1.31093	1.23065	1.79758	1.42964		-22.6994	-16.7683	-12.5333	-22.5533	-17.72	-14.1233	-21.13	-16.1117	-12.3683	-24.415	-16.4733	-11.1083	1.59688	1.7084	2.1979	1.81113		8	7	53	39	0.264151	69.2293	28.9401
23	M	173	64	1.75373	21.3839	133	70		-20.3544	-17.3433	-15	-16.5883	-15.63	-14.7383	-16.075	-15.12	-14.255	-28.4	-21.28	-16.0067	1.12552	1.12767	1.77426	1.35696		-25.1983	-18.3922	-13.4689	-25.405	-18.8133	-13.7833	-21.8517	-16.4283	-12.9067	-28.3383	-19.935	-13.7167	1.84317	1.69305	2.06598	1.87085		9.7	9.2	50.2	36.5	0.366534	69.5662	32.5022
23	F	163	49	1.4895	18.4425	127	76	67	-19.7172	-17.3011	-15.3206	-19.5267	-18.83	-18.055	-18.94	-17.0617	-15.2367	-20.685	-16.0117	-12.67	1.08151	1.24305	1.6326	1.28698		-17.8289	-13.0472	-9.71111	-14.4333	-11.2483	-8.94667	-16.6383	-12.0183	-8.80667	-22.415	-15.875	-11.38	1.61326	1.88929	1.96968	1.83593		6.1	7.4	36.7	26.7	0.40327	49.0097	24.1692
23	F	152	42	1.33167	18.1787	116	67	69	-21.3439	-18.5817	-17.5072	-17.7133	-17.225	-16.5817	-18.64	-17.63	-16.7083	-27.6783	-20.89	-19.2317	1.06825	1.11561	1.43921	1.21915		-30.3889	-23.9394	-19.9117	-25.9433	-21.2867	-17.6167	-31.0767	-24.3933	-22.1067	-34.1467	-26.1383	-20.0117	1.47266	1.40576	1.70634	1.52619		5.6	6	41.1	27.7	0.291971	51.0639	21.0263
23	M	169	60	1.67829	21.0077	130	69	72	-22.3206	-18.5656	-15.5856	-17.076	-16.56	-15.87	-19.146	-17.114	-15.328	-29.3367	-21.4467	-15.5633	1.07599	1.24909	1.88499	1.43213		-24.9606	-17.755	-12.4694	-22.6083	-16.3633	-11.6717	-25.2783	-17.8733	-12.2483	-26.995	-19.0283	-13.4883	1.93703	2.06382	2.00136	2.00174		7	8	48	31	0.333333	53.6259	17.8753
23	F	157	47	1.43169	19.0677	119	72	82	-21.4581	-18.7325	-16.6719	-18.8217	-18.0517	-17.3683	-21.3733	-19.3617	-17.4717	-25.54	-18.81	-14.4275	1.08368	1.22331	1.77023	1.28709		-28.0933	-19.7011	-13.9989	-20.84	-14.9517	-11.1133	-26.0333	-18.515	-12.905	-37.4067	-25.6367	-17.9783	1.87522	2.01731	2.08065	2.00683		7	6	41	28	0.292683	44.0041	16.065
23	F	153	44	1.36748	18.7962	101	51	55	-25.2135	-21.7306	-18.9512	-20.3133	-19.335	-18.2217	-24.4883	-21.9967	-19.7817	-31.964	-24.286	-18.83	1.11479	1.23793	1.6975	1.33045		-30.6422	-22.1144	-15.8111	-30.2883	-21.9783	-15.6967	-28.04	-21.1883	-16.0683	-33.5983	-23.1767	-15.6683	1.9296	1.74505	2.14435	1.93802		7	7	44	27	0.318182	65.0832	17.5505
23	F	171	57	1.64545	19.4932	112	53	67	-24.1288	-20.8041	-18.0229	-22.0667	-20.5117	-18.765	-23.3817	-21.05	-18.855	-27.5	-20.86	-16.134	1.17595	1.24008	1.70448	1.33878		-28.775	-20.4744	-14.445	-27.4233	-19.2083	-13.185	-29	-20.735	-14.6817	-29.9017	-21.48	-15.4683	2.07989	1.97525	1.93309	1.99204		7	8	45	28	0.355556	51.0499	16.4089
24	M	174	63	1.74499	20.8086	120	70	65	-24.6647	-21.4672	-18.8512	-19.905	-17.7983	-15.72	-24.0533	-21.1422	-18.6233	-31.11	-26.26	-22.882	1.26622	1.29157	1.35958	1.30839		-23.7633	-17.6628	-13.395	-23.2467	-17.3333	-12.7783	-22.12	-15.9383	-12.2367	-25.9233	-19.7167	-15.17	1.81923	1.80768	1.70886	1.77405		10	9	52	33	0.346154	49.8569	18.3382
24	M	176	70	1.84992	22.5981	127	68	55	-25.2171	-20.8835	-17.5018	-21.4083	-19.4483	-17.54	-24.21	-21.268	-18.65	-29.865	-21.9983	-16.5067	1.22054	1.29812	1.80927	1.44083		-29.7883	-20.38	-13.6256	-29.2883	-19.9533	-13.0083	-27.8367	-19.6983	-13.7983	-32.24	-21.4883	-14.07	2.25151	2.01739	2.2914	2.18621		9	9	50	32	0.36	51.3534	16.7574
24	M	168	70	1.80739	24.8016	128	66	58	-23.3667	-19.3067	-16.2372	-17.8517	-16.7183	-15.67	-22.2067	-19.5433	-17.2	-30.0417	-21.6583	-15.8417	1.13923	1.29109	1.89637	1.43908		-31.125	-22.165	-15.4978	-30.4483	-21.8467	-15.105	-30.3517	-22.3217	-16.155	-32.575	-22.3267	-15.2333	2.01578	1.87878	2.1384	2.00835		9	8	55	34	0.290909	81.388	24.9531
24	F	164	58	1.62549	21.5645	129	68	52	-22.8541	-20.4688	-17.5059	-20.11	-20.2667	-16.9233	-23.0333	-21.3683	-19.8317	-25.932	-19.632	-15.414	1.1883	1.16144	1.68237	1.30551		-27.4861	-19.8606	-14.375	-27.1883	-19.9233	-14.6167	-27.9717	-20.6033	-15.01	-27.2983	-19.055	-13.4983	1.86009	1.86354	2.02235	1.91208		6.6	8.4	51.7	36.5	0.324952	71.9782	31.9903
24	F	157	50	1.47667	20.2848	100	62	50	-26.5441	-23.5882	-21.1418	-23.622	-22.832	-22.018	-25.045	-23.0117	-21.1633	-30.4783	-24.795	-20.39	1.07285	1.18341	1.49477	1.25553		-29.9222	-23.8339	-19.4794	-27.2567	-21.8567	-17.4933	-30.125	-23.695	-18.5067	-32.385	-25.95	-22.4383	1.55812	1.62779	1.44329	1.53609		6.5	6.5	47.2	31.6	0.275424	61.6251	23.0248
24	F	156	44	1.38082	18.0802	116	68	81	-25.1744	-21.6919	-18.3056	-18.52	-17.9533	-17.3833	-23.4167	-21.2317	-19.2617	-37.7925	-27.99	-18.255	1.06539	1.21571	2.07025	1.37523		-31.3028	-24.3477	-19.0556	-25.3033	-20.4083	-16.465	-27.8467	-21.1667	-15.9483	-40.7583	-31.4682	-24.7533	1.5368	1.74605	1.64658	1.64271		6.3	7.1	38.9	27.1	0.365039	49.2461	20.2778
25	F	153	44	1.36748	18.7962	116	65	70	-23.5639	-20.5856	-18.7861	-22.2817	-21.1567	-21.6033	-21.9767	-20.115	-18.3667	-26.4333	-20.485	-16.3883	1.0314	1.19655	1.61294	1.25433		-28.7739	-20.5683	-16.5583	-24.6933	-17.98	-13.1633	-28.0117	-17.6417	-15.8183	-33.6167	-26.0833	-20.6933	1.87592	1.77084	1.62452	1.73773		6	7	38.8	25.3	0.360825	50.4578	20.4756
25	M	175	63	1.75	20.5714	108	64	56	-23.9285	-20.2346	-17.4062	-20.7325	-19.0775	-17.49	-23.01	-20.46	-18.2	-27.22	-20.98	-16.704	1.18539	1.26429	1.62955	1.37471		-28.3411	-19.8067	-13.4828	-26.6133	-18.6917	-12.7733	-25.9633	-17.8083	-11.6683	-32.4467	-22.92	-16.0067	2.08351	2.22511	2.02707	2.10202		7	7	50	32	0.28	52.5714	20.5714
25	F	158	49	1.46648	19.6283	112	67	50	-24.6029	-21.9512	-19.8006	-21.7533	-20.6883	-19.72	-24.2733	-22.675	-21.2017	-28.418	-22.598	-18.216	1.10311	1.14488	1.56006	1.24254		-32.1422	-25.4628	-21.2461	-32.8283	-26.0533	-22.19	-29.1467	-22.785	-19.2367	-34.4517	-27.55	-22.3117	1.47942	1.51516	1.54411	1.51285		7.9	7.9	43.3	31.1	0.364896	58.6439	23.8667
25	F	152	55	1.52388	23.8054	136	86	53	-24.5131	-21.18	-18.4688	-23.8	-21.67	-19.655	-24.0033	-21.7533	-19.645	-26.3475	-19.585	-14.925	1.21089	1.22185	1.76533	1.32728		-30.0339	-22.0244	-15.8967	-28.9783	-20.5483	-13.9417	-28.6983	-20.5817	-14.54	-32.425	-24.9433	-19.2083	2.07854	1.97375	1.68807	1.88932		6.9	7.3	48.1	31.9	0.303534	74.1526	30.186
25	M	173	61	1.71213	20.3816	124	68	54	-23.1933	-20.2928	-18.0233	-19.8917	-18.715	-17.6467	-22.195	-20.6033	-19.1433	-27.4933	-21.56	-17.28	1.12722	1.15941	1.59105	1.28685		-25.1289	-19.3044	-14.7667	-24.185	-18.43	-13.8767	-25.675	-20.3133	-16.045	-25.5267	-19.17	-14.3783	1.74285	1.60019	1.77536	1.70173		8.4	8.6	50.1	40	0.343313	67.7519	29.2034
26	F	160	52	1.52023	20.3125	95	60	65	-24.2918	-21.2335	-18.5271	-24.9717	-21.8083	-18.85	-23.7883	-21.3367	-18.9983	-24.08	-20.42	-17.574	1.32476	1.25213	1.37021	1.31115		-30.6761	-22.1517	-16.2261	-28.6267	-20.815	-14.7083	-29.3667	-21.9583	-16.5167	-34.035	-23.6817	-17.4533	1.94629	1.778	1.95006	1.89054		8	8	52	35	0.307692	72.3573	32.8897
26	F	155	53	1.51061	22.0604	103	63	60	-22.7211	-19.5294	-16.77	-22.3133	-19.6333	-17.1467	-23.8867	-20.7583	-17.88	-21.9633	-18.1967	-15.2833	1.30132	1.33594	1.43708	1.35487		-28.6039	-21.8944	-16.8556	-25.83	-20.1383	-15.615	-25.8733	-19.7983	-15.08	-34.1083	-25.7467	-19.8717	1.65418	1.71574	1.71643	1.697		7	7	50	34	0.28	54.9447	21.8455
26	F	157	51	1.49136	20.6905	114	65	54	-23.9289	-21.0483	-18.7328	-19.77	-18.8417	-17.9033	-22.055	-20.31	-18.71	-29.9617	-23.9933	-19.585	1.10426	1.17878	1.52983	1.27738		-28.735	-21.8	-16.6861	-26.715	-19.8883	-14.5683	-26.5567	-19.8833	-14.7167	-32.9333	-25.6283	-20.7733	1.83377	1.80453	1.58537	1.72209		7.1	7.1	46.8	32.1	0.303419	63.7001	26.1506
26	F	152.3	45.8	1.39198	19.7454	131	65	50	-26.4465	-22.7808	-20.1941	-20.754	-20.6675	-19.612	-22.1033	-22.4025	-18.9533	-35.5333	-25.2725	-21.92	1.05823	1.1662	1.62105	1.30961		-28.6156	-22.7656	-17.4133	-27.5667	-23.1333	-18.3217	-26.0433	-19.3583	-14.245	-32.2367	-25.805	-19.6733	1.50459	1.82824	1.6386	1.64331		6	6	46	29	0.26087	50.2883	18.6785
26	M	170	55	1.61159	19.0311		81	60	-23.2917	-20.3372	-17.8617	-22.3117	-20.5217	-18.86	-21.67	-19.8983	-18.2967	-25.8933	-20.5917	-16.4283	1.18302	1.18437	1.57614	1.304		-24.1544	-18.2433	-13.7983	-23.47	-18.0567	-13.7767	-24.6883	-17.5717	-12.1783	-24.305	-19.1017	-15.44	1.70361	2.02723	1.57416	1.75053		9.1	8.5	56.1	40.3	0.30303	75.7016	35.9893
27	F	152	65	1.65664	28.1337	110	77	72	-22.5189	-19.3149	-16.7494	-19.275	-17.6963	-16.295	-23.2367	-20.6783	-18.3367	-25.045	-19.57	-15.6167	1.18288	1.26722	1.60374	1.34446		-27.4578	-19.9822	-14.3922	-23.6267	-18.2017	-14.1567	-25.8917	-18.8767	-13.57	-32.855	-22.8683	-15.45	1.66894	1.90801	2.12654	1.90782		8.4	8	40	29	0.4	48.8943	22.3344
27	M	170	52	1.56702	17.9931	130	68	60	-21.79	-18.9912	-16.8782	-17.42	-16.8467	-16.4167	-21.2483	-19.6483	-18.2233	-27.684	-20.776	-15.818	1.06112	1.166	1.75016	1.29101		-31.9433	-23.73	-17.7989	-30.8617	-23.6733	-18.0817	-32.905	-23.6833	-16.5033	-32.0633	-23.8333	-18.8117	1.70679	1.99384	1.70444	1.79468		7.8	9	43.8	29.7	0.410959	68.2824	28.0788
28	M	172	68	1.80247	22.9854	119	64	53	-24.0367	-20.4217	-17.7067	-16.7167	-15.7067	-14.7433	-21.105	-19.0883	-17.2483	-34.2883	-26.47	-21.1283	1.13385	1.2236	1.62286	1.35749		-30.3539	-20.4467	-14.205	-29.7517	-20.555	-13.6767	-29.76	-20.2433	-13.295	-31.55	-20.5417	-15.6433	2.17536	2.23844	2.01683	2.13685		8.6	9.3	52.8	32.3	0.352273	74.3425	23.2459
28	M	164	68	1.76005	25.2826	132	74	66	-23.7186	-20.3536	-17.525	-20.3933	-18.985	-17.5583	-23.606	-20.248	-17.18	-30.5567	-23.2667	-18.0333	1.16146	1.37404	1.69445	1.35341		-26.6039	-18.9428	-13.7822	-26.7917	-18.845	-13.1233	-25.9	-18.2517	-13.98	-27.12	-19.7317	-14.2433	2.04153	1.85265	1.90405	1.9303		7	7	46	29	0.304348	49.4304	16.4768
28	M	172	61	1.70717	20.6193	118	82	54	-20.0517	-18.1061	-15.1861	-15.1033	-15.57	-13.0733	-18.1333	-16.56	-15.0883	-26.9183	-22.1883	-17.3967	1.15528	1.20181	1.54733	1.3204		-28.1633	-21.2456	-16.4017	-20.8583	-16.2583	-12.715	-24.145	-18.215	-13.6767	-39.4867	-29.2633	-22.8133	1.64045	1.76542	1.73086	1.7171		9.2	9.9	47.1	34.3	0.420382	76.735	36.9031
28	M	170	58	1.65496	20.0692	129	66	72	-23.2633	-19.8178	-17.0283	-16.635	-16.3617	-16.055	-18.4	-17.0533	-15.7983	-34.755	-26.0383	-19.2317	1.03613	1.16468	1.80718	1.36615		-33.9061	-24.1806	-17.08	-29.06	-21.145	-15.06	-30.3067	-21.8417	-15.3833	-42.3517	-29.555	-20.7967	1.92961	1.9701	2.03646	1.98514		9.2	7.7	47.1	30	0.326964	55.5905	22.9613
28	M	175	69	1.83144	22.5306	124	68	67	-20.375	-17.9694	-16.1222	-17.3233	-16.81	-16.2533	-19.0783	-17.8083	-16.665	-24.7233	-19.29	-15.4483	1.06583	1.14481	1.60039	1.26378		-26.1424	-18.5524	-12.9818	-23.244	-16.74	-11.924	-25.215	-17.1483	-11.0233	-29.485	-21.4667	-15.8217	1.94935	2.28742	1.86358	2.01377		8.9	8.9	46.2	29.2	0.385281	53.5645	17.9094
29	F	170	68	1.79196	23.5294	121	67	60	-22.8924	-20.3712	-18.0147	-20.0033	-18.92	-17.6217	-22.2867	-20.4983	-18.7583	-27.086	-21.96	-17.594	1.13516	1.18809	1.5395	1.27076		-27.3872	-19.1739	-13.2867	-24.7983	-17.1183	-11.4967	-24.8383	-16.8833	-11.015	-32.525	-23.52	-17.3483	2.157	2.25496	1.87482	2.06126		6.7	8.8	48.2	26.3	0.365145	53.0147	18.9737
29	M	170.2	62.9	1.72446	21.7136	131	81	82	-28.1994	-23.7833	-20.1744	-23.585	-21.6483	-19.6567	-27.2283	-23.9583	-20.9483	-33.785	-25.7433	-19.9183	1.19985	1.29979	1.69618	1.39778		-33.6006	-22.8122	-15.1083	-33.305	-21.9067	-13.82	-31.525	-22.3267	-15.185	-35.9717	-24.2033	-16.32	2.40991	2.07606	2.20415	2.22397		8	8	46	27	0.347826	52.1902	15.657
29	M	166	58	1.63537	21.048	125	71	77	-19.54	-17.2641	-15.4418	-17.59	-16.98	-16.37	-18.5117	-17.1617	-15.8217	-23.114	-17.728	-13.872	1.07453	1.17002	1.66623	1.2654		-28.355	-20.4661	-14.4	-26.79	-17.8917	-10.5417	-27.69	-21.44	-16.7533	-30.585	-22.0667	-15.905	2.54134	1.65281	1.92298	1.9691		8.7	8.2	43	28.8	0.381395	52.5874	18.3444
29	F	160	50	1.49071	19.5312	110	60	70	-22.7994	-19.9288	-17.4818	-20.08	-18.5633	-17.04	-22.8717	-20.535	-18.2417	-25.976	-20.84	-17.1	1.1784	1.25381	1.51906	1.30418		-27.885	-20.6783	-15.1511	-26.585	-20.2167	-15.0833	-29.06	-21.7683	-16.3	-28.01	-20.05	-14.07	1.76254	1.78282	1.99076	1.84046		9	8	48	28	0.333333	58.3614	22.8079
30	M	175	64	1.76383	20.898	122	56	55	-21.0706	-18.7811	-16.9006	-16.905	-16.525	-16.0433	-19.8333	-18.39	-17.0417	-26.4733	-21.4283	-17.6167	1.05371	1.16381	1.50274	1.24674		-26.9678	-20.4056	-15.3444	-25.5667	-18.7767	-13.305	-24.9783	-19.51	-15.3183	-30.3583	-22.93	-17.41	1.92158	1.63062	1.74373	1.75749		8.2	8.2	51.1	31.5	0.320939	54.9938	23.8118
30	F	159	49	1.47111	19.3821	120	60	73	-25.4194	-22.6056	-20.255	-24.9983	-23.72	-22.44	-24.415	-22.6567	-20.99	-26.845	-21.44	-17.335	1.11401	1.16317	1.5486	1.25497		-26.0994	-20.2233	-15.6656	-24.8583	-19.4517	-15.1767	-26.455	-20.7917	-16.4667	-26.985	-20.4267	-15.3533	1.63793	1.60658	1.7576	1.66604		8	8	40	26	0.4	40.1058	15.6344
30	M	182	77	1.97301	23.246	132	75	55	-18.5983	-15.6233	-13.3094	-15.3683	-14.6283	-13.934	-17.9867	-16.0667	-14.2667	-22.44	-16.175	-11.8317	1.10294	1.26075	1.89661	1.39738		-26.605	-17.8733	-12.0594	-24.1567	-17.01	-11.7667	-22.4783	-16.2783	-11.8217	-33.18	-20.3317	-12.59	2.05297	1.90145	2.63542	2.20615		10	11.3	50.8	32.6	0.444882	79.0669	27.3693
30	F	160	45	1.41421	17.5781	115	69	75	-25.6244	-22.4117	-19.7967	-21.7733	-20.7483	-19.7567	-23.7467	-21.905	-20.1867	-31.3533	-24.5817	-19.4467	1.10208	1.17635	1.61227	1.29438		-26.9672	-21.5861	-17.2478	-29.0083	-23.2417	-18.6317	-24.99	-20.4117	-16.625	-26.9033	-21.105	-16.4867	1.55694	1.50316	1.63182	1.56352		5.3	6	41.7	25.3	0.28777	49.4975	19.799
30	F	162	45	1.42302	17.1468	123	64	71	-25.7	-23.1506	-20.6417	-20.945	-20.4867	-19.99	-22.6267	-22.6383	-21.0717	-33.5283	-26.3267	-20.8633	1.04777	1.0738	1.60705	1.24505		-33.9867	-25.5483	-19.125	-33.3567	-25.7133	-19.6867	-27.5717	-20.29	-14.6583	-41.0317	-30.6417	-23.03	1.69438	1.88096	1.78166	1.77708		8	8	43.2	29.4	0.37037	66.7592	28.1091
30	M	163	65	1.71553	24.4646	135	83	65	-20.6456	-18.6694	-17.0572	-18.875	-17.3967	-15.9383	-19.4283	-18.4733	-17.5617	-23.6333	-20.1383	-17.6717	1.18425	1.10629	1.33736	1.21037		-26.8133	-19.6711	-15.0922	-27.335	-18.9733	-14.4933	-25.2867	-19.655	-15.265	-27.8183	-20.385	-15.5183	1.88604	1.65651	1.79261	1.77663		8.9	10.7	49.6	34.8	0.431452	48.9644	22.1505
31	M	162	60	1.64317	22.8624	128	89	60	-22.7878	-20.2828	-17.3072	-20.0617	-20.48	-17.4917	-21.9083	-19.9217	-18.2467	-26.3933	-20.4467	-16.1833	1.14693	1.20068	1.6309	1.31666		-28.3161	-22.2622	-17.0939	-28.2433	-21.8467	-16.9833	-28.5467	-22.5183	-17.7333	-28.1583	-22.4217	-16.565	1.663	1.60977	1.69987	1.6565		7.9	8.3	48.7	31.8	0.340862	63.901	27.3861
31	M	172	64	1.74865	21.6333	131	68	59	-19.0583	-16.6128	-14.555	-18.3283	-16.615	-15	-18.7733	-17.01	-15.345	-20.0733	-16.2133	-13.32	1.22189	1.22342	1.50701	1.3094		-22.4033	-16.0517	-11.3144	-21.4433	-15.3983	-10.6033	-21.8683	-16.085	-11.615	-23.8983	-16.6717	-11.725	2.02232	1.88277	2.03824	1.98006		6.1	6.5	56.1	38.6	0.231729	83.493	40.0309
31	F	177	70	1.85517	22.3435	110	70	76	-21.7265	-18.7094	-16.1624	-19.43	-17.8783	-16.4	-21.1267	-18.8483	-16.7483	-25.202	-19.54	-15.174	1.18476	1.26142	1.66087	1.34426		-25.7889	-19.2217	-13.9483	-26.245	-19.5767	-14.3283	-24.5433	-18.6467	-13.8767	-26.5783	-19.4417	-13.64	1.83169	1.76868	1.94856	1.84889		8	7	45	28	0.311111	38.2714	14.5539
31	F	157	46	1.41637	18.662	104	68	60	-24.5739	-21.105	-18.4261	-22.4217	-21.0083	-19.5567	-24.2067	-21.7717	-19.5967	-27.0933	-20.535	-16.125	1.1465	1.23524	1.68021	1.33364		-31.8056	-24.1472	-18.515	-30.8817	-24.65	-19.8883	-29.2667	-22.5167	-17.3	-35.2683	-25.275	-18.3567	1.55275	1.69171	1.92128	1.71783		7	7	45	28	0.311111	57.8944	22.5929
31	M	175	70	1.84466	22.8571	116	67	56	-21.4022	-18.975	-17.0828	-17.4983	-16.6683	-15.8333	-19.5417	-18.4983	-17.64	-27.1667	-21.7583	-17.775	1.10516	1.1078	1.52836	1.25285		-23.9567	-18.8524	-14.43	-24.1483	-19.1917	-15.345	-22.9333	-17.7717	-13.7183	-24.7883	-19.5939	-14.2267	1.57369	1.67173	1.74239	1.6602		9	10	44	31	0.454545	57.4631	26.5631
31	F	158	76	1.82635	30.4438	127	86	64	-21.8856	-19.5222	-17.4833	-21.2167	-19.825	-18.5367	-20.9233	-19.38	-17.905	-23.5167	-19.3617	-16.0083	1.14458	1.16857	1.46903	1.2518		-25.0361	-19.4339	-14.5244	-21.805	-18.2483	-12.8917	-25.9767	-19.0683	-14.115	-27.3267	-20.985	-16.5667	1.6914	1.84036	1.6495	1.72372		8.1	8.9	49.1	33.9	0.362525	49.2786	18.6164
32	M	175	77	1.9347	25.1429	120	69	63	-16.4156	-14.7594	-13.4056	-16.0417	-15.0183	-13.595	-17.68	-16.7367	-15.8283	-15.525	-12.5233	-10.7933	1.17997	1.11698	1.43839	1.22453		-22.6567	-16.8406	-12.6072	-21.1817	-15.7433	-11.5833	-20.395	-14.98	-10.8667	-26.3933	-19.7983	-15.3717	1.82863	1.87684	1.71701	1.79712		7.5	9.4	48.3	33.3	0.389234	72.3627	36.1814
32	F	155.4	54.7	1.53663	22.6509	112	67	58	-24.8822	-21.7467	-19.3444	-22.61	-21.8117	-20.8383	-23.1583	-21.3067	-19.665	-28.8783	-22.1217	-17.53	1.08502	1.17764	1.64737	1.28627		-29.8167	-21.5111	-15.4033	-28.2767	-20.46	-14.5433	-28.8883	-20.2567	-13.9117	-32.285	-23.8167	-17.755	1.9443	2.07655	1.81836	1.93573		8	8	49	28	0.326531	50.1098	16.9202
32	F	153	52	1.48661	22.2137	110	60	85	-26.77	-23.3028	-20.6017	-22.98	-21.99	-20.96	-25.4233	-23.27	-21.355	-31.9067	-24.6483	-19.49	1.09637	1.19051	1.63708	1.29941		-28.3533	-20.0467	-13.7272	-28.405	-20.0817	-13.68	-26.9833	-18.7633	-12.4183	-29.6717	-21.295	-15.0833	2.07639	2.17286	1.96718	2.06548		8	8	45	20	0.355556	55.1592	20.8529
32	M	177	70	1.85517	22.3435	124	70	70	-18.6476	-16.0736	-14.1471	-17.435	-16.3383	-15.1317	-18.6417	-16.2719	-14.92	-20.11	-15.518	-12.038	1.15222	1.24944	1.67054	1.31813		-22.7567	-16.5483	-12.2594	-20.8183	-14.605	-11.545	-22.6117	-16.3333	-11.3833	-24.84	-18.7067	-13.85	1.80323	1.98638	1.7935	1.85626		9	9	53	34	0.339623	54.9814	21.5613
32	F	159	73	1.7956	28.8754	117	68	60	-23.3538	-21.33	-19.6969	-23.3233	-22.4167	-21.5467	-23.555	-22.055	-20.6567	-23.0975	-18.6125	-15.4825	1.08246	1.14031	1.49185	1.18566		-33.85	-25.3176	-19.1494	-29.5	-22.122	-16.25	-28.4883	-21.115	-15.42	-42.8367	-32.1833	-25.295	1.81538	1.84749	1.69348	1.76768		8.4	9.4	43.4	29.1	0.43318	52.3503	22.2767
32	F	154	61	1.61538	25.721	108	72	61	-23.1835	-20.5535	-18.3418	-21.2017	-20.155	-19.0583	-23.5433	-21.7367	-20.0517	-25.13	-19.612	-15.43	1.11246	1.17413	1.62865	1.26397		-29.4772	-21.8572	-15.4344	-25.8933	-19.185	-11.3733	-26.02	-18.815	-13.4817	-36.5183	-27.5717	-21.4483	2.27667	1.93003	1.70262	1.90983		9.13	8.66	43.27	31.17	0.400277	50.7621	22.2858
33	F	158	47	1.43624	18.8271	112	63	80	-24.5972	-21.9816	-19.6367	-20.9	-20.8133	-19.7	-22.04	-20.8917	-19.8367	-30.8517	-24.2398	-19.3733	1.06091	1.11107	1.59248	1.25262		-27.5256	-21.0861	-16.2817	-24.83	-20.1783	-16.54	-27.955	-20.5383	-14.5467	-29.7917	-22.5417	-17.7583	1.50121	1.92175	1.67762	1.69059		8.1	9.5	42.6	29.1	0.446009	46.6497	19.4954
33	F	160	47	1.4453	18.3594	127	76	86	-25.8417	-21.8217	-18.6444	-20.1717	-18.2367	-16.3	-23.5867	-20.7783	-18.2767	-33.7667	-26.45	-21.3567	1.23753	1.29053	1.58108	1.38603		-26.8544	-19.2822	-13.7989	-24.845	-18.4467	-13.8033	-27.905	-19.9667	-14.1717	-27.8133	-19.4333	-13.4217	1.79993	1.96907	2.07227	1.94613		7	8	36	23	0.444444	66.4222	27.6759
33	M	170	58	1.65496	20.0692	133	68	69	-21.2771	-18.9647	-17.0624	-17.5983	-16.5967	-15.58	-20.5267	-19.2383	-18.0067	-26.592	-21.478	-17.708	1.12955	1.13995	1.50169	1.24702		-27.7183	-20.145	-14.35	-27.2683	-19.925	-14.2583	-26.9	-20.015	-14.6283	-28.9867	-20.495	-14.1633	1.91245	1.8389	2.0466	1.93159		10	9.6	41.4	30.4	0.463768	61.633	27.191
34	M	174	60	1.70294	19.8177	125	68	73	-22.8128	-20.5211	-18.5967	-20.2183	-18.535	-17.035	-20.05	-18.885	-17.7933	-28.17	-24.1433	-20.9617	1.18687	1.12683	1.34388	1.22671		-28.6678	-21.8022	-15.7217	-26.2133	-19.3033	-13.85	-26.8283	-21.4233	-14.4583	-32.9617	-24.68	-18.8567	1.89266	1.85556	1.74801	1.82346		9.3	9	52.4	34.1	0.343511	65.7687	30.5355
34	F	152	48	1.42361	20.7756	112	67	71	-22.4539	-19.9272	-17.9467	-19.4183	-18.4883	-17.5783	-20.7567	-19.325	-18.0233	-27.1867	-21.9683	-18.2383	1.10467	1.15166	1.49063	1.25115		-30.4861	-21.62	-15.4833	-29.07	-21.8617	-16.4783	-28.7683	-20.235	-14.4083	-33.62	-22.7633	-15.5633	1.76413	1.99665	2.16021	1.96896		8.7	7.1	41.3	27.7	0.343826	47.7659	19.6683
34	M	175	74	1.89663	24.1633	128	83	71	-23.6171	-19.5718	-16.3412	-18.9483	-17.6517	-16.125	-22.202	-19.76	-17.344	-29.465	-21.335	-15.7217	1.17509	1.2801	1.87417	1.44525		-26.61	-18.3817	-12.5839	-22.5517	-17.335	-13.4733	-27.01	-17.2733	-10.3617	-30.2683	-20.5367	-13.9167	1.6738	2.60672	2.17497	2.11461		8	9	51	34	0.352941	57.4702	18.981
34	F	160	48	1.46059	18.75	110	61	50	-25.5294	-22.4606	-21.0353	-21.055	-20.5167	-19.8983	-22.7183	-21.6267	-20.65	-34.272	-25.794	-22.862	1.05813	1.10016	1.49908	1.21365		-26.5356	-20.9072	-16.4722	-22.1767	-18.005	-14.5717	-24.6433	-19.3133	-15.285	-32.7867	-25.4033	-19.56	1.5219	1.61226	1.67621	1.61093		7.4	7	47.7	28.3	0.293501	62.9881	25.3322
34	F	159	57.5	1.59361	22.7444	98	61	60	-21.3582	-18.9947	-16.9912	-21.5383	-20.675	-19.78	-21.736	-20.18	-18.678	-20.8633	-16.3267	-12.7967	1.08889	1.16372	1.63037	1.25702		-27.6656	-20.8272	-15.8322	-26.1217	-19.905	-15.0683	-24.2233	-17.7833	-12.825	-32.6517	-24.7933	-19.6033	1.73355	1.88876	1.66562	1.74742		7.32	6.7	45.98	30.74	0.291431	52.0831	20.7077
34	F	164	56	1.59722	20.8209	112	74	67	-24.3444	-21.1017	-18.715	-19.8533	-18.45	-17.055	-21.9233	-21.0967	-20.3233	-31.2567	-23.7583	-18.7667	1.16408	1.07873	1.66554	1.3008		-29.03	-21.4044	-15.8606	-28.7867	-21.7733	-16.2267	-27.075	-20.725	-15.8133	-31.2283	-21.715	-15.5417	1.77403	1.71216	2.00933	1.83033		9	8	46	32	0.347826	51.3392	18.7826
34	F	165	44	1.42009	16.1616	125	77	71	-22.6887	-19.6744	-17.3069	-17.775	-16.735	-15.7217	-21.526	-19.768	-18.22	-29.748	-23.108	-18.296	1.13061	1.18145	1.62593	1.31097		-33.2567	-24.4222	-17.6694	-32.795	-24.2117	-17.8417	-33.4733	-25.2633	-18.5633	-33.5017	-23.7917	-16.6033	1.83811	1.8032	2.01777	1.88216		5.1	5.1	47.9	27.6	0.212944	49.9967	18.3086
35	M	167	62	1.69591	22.231	120	66	58	-24.6617	-21.0739	-18.2344	-17.8617	-17.6667	-17.245	-22.3333	-20.4467	-18.725	-33.79	-25.1083	-18.7333	1.03576	1.1927	1.80374	1.35248		-34.1172	-23.9856	-16.7683	-33.01	-23.2967	-16.3017	-29.8233	-22.135	-16.4267	-39.5183	-26.525	-17.5767	2.02495	1.81554	2.24834	2.03462		8.6	8.7	50.2	33.7	0.346614	52.4792	21.2275
35	M	175	63	1.75	20.5714	110	55	66	-22.9811	-19.2694	-16.3572	-17.95	-16.7317	-15.5733	-20.8367	-18.4883	-16.4067	-30.1567	-22.5883	-17.0917	1.15261	1.27001	1.76441	1.40495		-31.01	-22.6956	-16.45	-27.6683	-20.435	-14.7833	-29.035	-21.6217	-15.7767	-36.3267	-26.03	-18.79	1.87159	1.84038	1.9333	1.88511		7	7	51	33	0.27451	49.7143	21.1429
35	M	184	69	1.87794	20.3804	137	80	64	-24.3972	-21.4206	-19.0711	-18.5333	-17.9667	-17.35	-21.05	-19.7433	-18.4617	-33.6083	-26.5517	-21.4017	1.0682	1.1402	1.57036	1.27928		-29.7133	-23.1278	-17.8794	-27.325	-20.015	-13.965	-25.1883	-19.6483	-15.16	-36.6267	-29.72	-24.5133	1.95668	1.6615	1.49415	1.66187		10	10	46	28	0.434783	52.1848	20.7674
35	F	164	55	1.58289	20.4491	110	70	71	-24.218	-21.6607	-19.58	-23.9883	-22.9133	-21.8067	-22.136	-21.15	-20.204	-27.165	-20.42	-15.46	1.10005	1.09562	1.75712	1.23687		-31.3306	-23.7522	-18.0872	-25.3567	-19.2083	-14.405	-26.625	-19.2883	-13.5867	-42.01	-32.76	-26.27	1.76027	1.95964	1.59916	1.73219		9	8	47	27	0.340426	59.3849	18.3209
35	M	161	55	1.56835	21.2183	114	62	62	-26.1261	-22.5611	-19.9256	-20.7467	-19.6917	-18.6833	-23.6033	-21.5067	-19.69	-34.0283	-26.485	-21.4033	1.11044	1.19875	1.58986	1.31119		-32.3156	-22.4656	-15.265	-30.3017	-19.9633	-12.3717	-32.9583	-22.5917	-14.995	-33.6867	-24.8417	-18.4283	2.44928	2.19795	1.82798	2.11697		9	8	41	26	0.390244	52.2842	14.0275
36	F							62	-22.3044	-19.1211	-16.7006	-17.9967	-16.775	-15.5617	-20.7667	-19.1367	-17.6867	-28.15	-21.4517	-16.8533	1.15647	1.17414	1.67029	1.33555		-30.4205	-21.3044	-14.6922	-28.2833	-19.4433	-12.7567	-29.4148	-20.6533	-13.92	-33.5633	-23.8167	-17.4	2.21714	2.11313	1.92893	2.07052		9	9	46	28	0.391304
36	M	179	75	1.93111	23.4075	120	65	66	-21.8817	-18.9072	-16.5917	-18.2517	-16.92	-15.7083	-19.505	-17.9667	-16.5583	-27.8883	-21.835	-17.5083	1.16191	1.17796	1.59286	1.31883		-30.0633	-21.6811	-15.5439	-25.2317	-17.76	-12.1583	-30.695	-23.0617	-17.4067	-34.2633	-24.2217	-17.0667	2.07526	1.7634	2.00762	1.93409		9.7	9.1	45.3	29.1	0.401766	50.2303	20.7135
36	M	170	65	1.75198	22.4913	125	64	54	-17.1882	-14.6782	-12.4718	-15.8717	-14.4433	-13.07	-17.9083	-15.8883	-13.9317	-17.904	-13.508	-10.002	1.21436	1.28544	1.79004	1.37817																			7.6	8	51.4	36.1	0.311284	89.1561	43.3223
36	M	171	72	1.84932	24.623		79	76	-25.2217	-20.6317	-17.1511	-21.1817	-19.5	-17.805	-23.96	-20.2133	-17.0233	-30.5233	-22.1817	-16.625	1.18965	1.40748	1.83599	1.47056		-29.435	-20.3556	-13.8006	-28.5233	-20.0017	-13.6867	-29.6617	-20.645	-13.9517	-30.12	-20.42	-13.7633	2.08402	2.12603	2.18842	2.13289		8	9	52	31	0.346154	50.2886	18.3851
37	M	171	64	1.74356	21.8871	117	74	60	-23.3856	-19.7489	-16.8022	-19.3217	-17.6883	-16.0467	-21.7883	-19.4317	-17.3083	-29.0467	-22.1267	-17.0517	1.20409	1.25883	1.70345	1.39181		-28.5444	-21.4122	-15.7761	-27.545	-21.7417	-15.855	-28.4083	-21.0733	-15.6683	-29.68	-21.4217	-15.805	1.73731	1.8131	1.87789	1.80935		8	8	47	30	0.340426	44.564	14.1664
37	M	170	66	1.76541	22.8374	130	85	67	-23.9883	-20.7361	-18.0811	-18.3933	-17.175	-15.9883	-20.6933	-19.1567	-17.6967	-32.8783	-25.8767	-20.5583	1.15042	1.16934	1.59927	1.32671		-28.8011	-22.3561	-17.5739	-26.8467	-20.7033	-16.01	-27.3733	-21.705	-17.3533	-32.1833	-24.66	-19.3583	1.67687	1.57741	1.66251	1.63886		6.1	5.6	53.7	36.5	0.208566	74.2038	37.3851
37	M	170	72	1.84391	24.9135	124	70	72	-22.0211	-18.9794	-16.2283	-17.4083	-16.1817	-15.15	-20.6467	-18.4183	-16.455	-28.0083	-22.3383	-17.08	1.14906	1.25474	1.63983	1.35695		-26.6447	-19.3288	-14.0547	-26.2083	-18.11	-12.355	-25.435	-19.3083	-14.66	-28.62	-20.816	-15.368	2.12127	1.73499	1.86231	1.89579		8	8	51	30	0.313725	52.0633	21.693
37	F	164	54	1.56844	20.0773	110	67	60	-23.2611	-21.1278	-19.4439	-21.0767	-20.4433	-19.8533	-22.3717	-21.4467	-20.57	-26.335	-21.4933	-17.9083	1.06162	1.08759	1.47054	1.19632		-26.8517	-21.1844	-16.8783	-22.3833	-18.3217	-15.0017	-23.4533	-17.9383	-13.63	-34.7183	-27.2933	-22.0033	1.49206	1.72071	1.57787	1.5909		5.5	6	49.2	30.1	0.243902	51.6437	20.4025
37	F	164	48	1.47874	17.8465	123	79	50	-27.2753	-23.8041	-21.0618	-23.4767	-22.4817	-21.5483	-24.288	-22.666	-21.208	-33.5633	-26.075	-20.4533	1.08949	1.14523	1.64097	1.29501		-35.3083	-25.9544	-19.9517	-32.1933	-24.6017	-18.525	-31.0333	-23.84	-18.2367	-42.6983	-29.4217	-23.0933	1.73783	1.7017	1.84895	1.76969		8.5	6.5	50.2	30.6	0.258964	68.3015	20.2876
38	M	173	75	1.89846	25.0593	122	65	56	-18.2211	-16.1167	-14.4783	-17.03	-16.6017	-16.125	-17.7917	-16.6667	-15.655	-19.8417	-15.0817	-11.655	1.05612	1.13648	1.70242	1.25851		-24.6467	-18.5439	-13.8828	-27.1517	-19.6783	-13.825	-23.35	-18.0683	-14.1067	-23.4383	-17.885	-13.7167	1.96395	1.65525	1.70875	1.77534		9.7	9.9	48.6	33.4	0.407407	60.0485	24.2301
38	F	159.8	42.9	1.37996	16.7998	94	56	62	-24.3919	-21.2719	-18.7719	-21.795	-20.4717	-19.1283	-22.8267	-20.8017	-18.9967	-30.635	-23.1775	-17.9	1.13941	1.20161	1.71145	1.29938		-29.6022	-21.3367	-15.3528	-24.6433	-17.095	-11.8717	-28.74	-20.8583	-15.1067	-35.4233	-26.0567	-19.08	2.07581	1.90247	1.85657	1.92813		7	6	42	24	0.285714	55.0742	18.1165
38	F	160	51	1.50555	19.9219	129	78	62	-28.4561	-24.36	-21.2106	-22.2683	-21.495	-21.025	-26.6183	-23.8	-21.27	-36.4817	-27.785	-21.3367	1.05914	1.25145	1.70981	1.3416		-32.3661	-24.3745	-18.4206	-29.7267	-23.1217	-18.1833	-29.5567	-22.1385	-16.4617	-37.815	-27.8633	-20.6167	1.63483	1.79548	1.8342	1.75706		7.9	9.1	42.1	30.3	0.432304	51.1443	19.9263
38	F	154.5	41	1.32649	17.1762	115	75	72	-21.5339	-18.31	-15.8889	-20.0733	-18.425	-16.7683	-20.0583	-18.3983	-16.9167	-24.47	-18.1067	-13.9817	1.1971	1.18571	1.75015	1.35528		-30.8556	-22.6672	-16.5044	-29.9583	-22.0067	-16.285	-29.1517	-20.7433	-14.5617	-33.4567	-25.2517	-18.6667	1.83963	2.00195	1.79232	1.86953		8	7	43	29	0.325581	57.2939	24.8776
38	M	177	77	1.94572	24.5779	120	74	60	-20.5244	-18.1607	-16.34	-18.425	-17.0417	-15.63	-19.6233	-18.0786	-17.085	-23.525	-19.3617	-16.305	1.17882	1.14857	1.44281	1.25609		-25.7167	-21.0589	-13.1833	-26.6667	-18.9883	-13.2767	-20.145	-23.0917	-11.165	-30.3383	-21.0967	-15.1083	2.00854	1.8043	2.00805	1.9507		8.8	8.8	53.3	30.8	0.330206	58.5901	25.6974
39	F	149	43	1.33406	19.3685	131	82	67	-22.1781	-19.8756	-17.8831	-21.4567	-20.3483	-19.15	-22.2067	-20.6033	-19.095	-23.2175	-18.075	-14.165	1.12045	1.16296	1.63908	1.24017		-22.0594	-16.8465	-12.9412	-20.3383	-15.9917	-12.5467	-19.58	-14.93	-11.41	-27.1	-20.172	-15.252	1.62101	1.71604	1.77682	1.70459		6.4	8.4	43.9	30.4	0.382688	59.2176	23.2373
39	M	173	87	2.04471	29.0688			57	-24.4206	-21.1394	-19.4394	-17.395	-16.7933	-16.5167	-21.625	-19.93	-18.835	-34.2417	-26.695	-22.9667	1.05318	1.14813	1.49093	1.25624		-32.0328	-23.0289	-16.58	-29.9467	-21.3433	-14.985	-28.4783	-19.89	-13.495	-37.6733	-27.8533	-21.26	1.99844	2.11029	1.77203	1.93201		9.4	12.6	55.2	32	0.456522	53.7974	17.1174
39	M	171.5	61.8	1.71583	21.0117	131	83	64	-17.5124	-15.2324	-13.24	-15.8983	-14.3817	-12.8817	-16.6633	-15.18	-13.7167	-20.468	-16.316	-13.098	1.23418	1.21482	1.56268	1.32269		-21.5783	-15.2728	-10.7742	-20.225	-14.8883	-10.9267	-17.5417	-12.595	-9.0525	-26.9683	-18.335	-12.3433	1.85098	1.93777	2.18485	2.00278		9.9	8.5	42.7	28.6	0.398126	53.6183	21.5639
40	F	157.1	52.8	1.51794	21.3935			60	-21.9944	-19.6144	-17.61	-20.76	-19.7133	-18.5617	-20.7317	-19.535	-18.375	-24.4917	-19.595	-15.8933	1.11843	1.12825	1.541	1.24897		-27.1617	-19.8156	-14.0994	-26.7383	-18.4833	-12.0117	-24.5767	-18.73	-14.135	-30.17	-22.2333	-16.1517	2.22603	1.73871	1.86792	1.92644		8	8	43	29	0.372093	54.0866	23.4529
40	M	172	74	1.88031	25.0135	108	65	54	-22.495	-20.3078	-18.5506	-19.29	-18.625	-17.8833	-21.6817	-20.3733	-19.1667	-26.5133	-21.925	-18.6017	1.07866	1.13122	1.42532	1.21263		-24.97	-19.405	-15.2467	-25.215	-20.2083	-16.1783	-25.2083	-19.8217	-15.7217	-24.4867	-18.185	-13.84	1.55857	1.60341	1.76927	1.63774		8.4	9.7	56.5	37.2	0.343363	69.6695	30.846
40	F	153	40	1.30384	17.0874	118	88	65	-28.0512	-23.5565	-20.1476	-19.93	-19.4817	-18.9883	-26.778	-23.642	-20.904	-37.2333	-27.56	-20.6767	1.04959	1.281	1.80074	1.39228		-29.4944	-21.1211	-15.0789	-25.435	-18.435	-13.29	-30.2667	-22.7417	-16.8833	-32.7817	-22.1867	-15.0633	1.91384	1.79269	2.17626	1.95601		9	8	41	27	0.390244	51.3867	19.1741
40	F	165	52	1.5438	19.1001	117	75	80	-28.7107	-25.48	-22.878	-22.4367	-21.5517	-20.6733	-26.334	-24.146	-22.13	-41.0925	-33.04	-27.12	1.0853	1.18997	1.51521	1.25495		-29.8522	-21.0311	-14.9411	-30.5867	-22.2333	-15.895	-26.145	-18.7333	-13.3167	-32.825	-22.1267	-15.6117	1.92429	1.96333	2.10259	1.99799		7	8	45	27	0.355556	49.8768	19.4325
40	F	155	47	1.42254	19.563	121	66	67	-25.7572	-22.4489	-19.9267	-21.5083	-20.58	-19.6983	-23.1067	-21.43	-19.9083	-32.6567	-25.3367	-20.1733	1.09189	1.16065	1.6188	1.2926		-32.19	-23.6711	-17.4722	-31.9983	-22.4333	-15.465	-29.135	-21.29	-15.4617	-35.4367	-27.29	-21.49	2.06908	1.88434	1.64898	1.84235		7	7	42	26	0.333333	47.099	15.4653
40	M	167	60	1.66833	21.5139	115	77	48	-25.3117	-21.8389	-19.0967	-19.6967	-18.75	-17.6	-23.7267	-21.365	-19.2667	-32.5117	-25.4017	-20.4233	1.11913	1.23149	1.59189	1.32545		-31.2028	-22.7628	-16.7206	-28.095	-19.9417	-13.63	-29.6433	-21.4783	-15.2333	-35.87	-26.8683	-21.2983	2.06126	1.94595	1.68417	1.86613		10	8	43.7	27	0.366133	51.6084	16.1838
41	M	175	75	1.90941	24.4898	122	60	58	-24.6567	-21.5322	-19.1511	-18.465	-18.1483	-17.8467	-21.9467	-20.6683	-19.53	-33.5583	-25.78	-20.0767	1.03465	1.12374	1.67151	1.28748		-26.3733	-19.1017	-13.1567	-24.7	-17.4717	-10.4583	-25.3467	-17.925	-12.3517	-29.0733	-21.9083	-16.66	2.36175	2.05208	1.7451	2.00456		8	8	46	31	0.347826	39.8029	15.7117
41	F	162	65	1.71026	24.7676	107	77	76	-26.3094	-20.48	-19.9511	-21.125	-20.3333	-19.4283	-23.6917	-14.9317	-19.775	-34.1117	-26.175	-20.65	1.08733	1.19806	1.6519	1.3187		-26.5394	-19.5883	-14.305	-22.2283	-15.885	-11.3167	-26.5017	-18.885	-13.2317	-30.8883	-23.995	-18.3667	1.96421	2.0029	1.68176	1.85526		8	7	48	29	0.291667	40.9294	15.787
41	F	156.8	48.7	1.45642	19.8078	99	56	55	-23.2225	-20.2346	-17.7531	-19.27	-17.7336	-16.205	-18.5575	-16.938	-15.3675	-30.285	-24.9333	-20.8917	1.18914	1.20758	1.44962	1.30808		-27.4683	-20.4233	-15.1578	-26.715	-20.9467	-16.4933	-25.6733	-19.2067	-14.19	-30.0167	-21.1167	-14.79	1.61975	1.80926	2.02952	1.81216		8	6.6	42.6	27.2	0.309859	59.7356	24.0316
41	F	153.9	44.8	1.38391	18.9148	128	76	90	-22.6782	-19.8488	-17.6506	-18.2433	-17.6133	-17.0367	-21.578	-20.248	-19.02	-28.03	-21.7517	-17.1233	1.07083	1.13449	1.63695	1.28484		-26.66	-19.4889	-14.1733	-25.065	-17.6317	-12.1233	-26.1633	-19.4983	-14.535	-28.7517	-21.3367	-15.8617	2.0675	1.80002	1.81265	1.881		9	9	44	28	0.409091	39.7425	17.3422
41	M	180.9	68	1.84851	20.7793	129	83	72	-23.1529	-18.8371	-15.5706	-16.422	-15.576	-14.686	-18.8633	-16.65	-14.6717	-33.0517	-23.7417	-17.2067	1.11821	1.2857	1.92086	1.48697		-23.3483	-17.1311	-12.6433	-20.625	-15	-10.8267	-23.7533	-17.5117	-12.9317	-25.6667	-18.8817	-14.1717	1.90502	1.83683	1.81113	1.84669		10.8	11.9	47.3	29.2	0.503171	56.2073	17.744
41	M	177	71	1.86838	22.6627	121	73	58	-19.0328	-16.6083	-14.4656	-17.09	-15.745	-14.2183	-18.625	-17.18	-15.7233	-21.3833	-16.9	-13.455	1.20197	1.18455	1.58925	1.31573		-24.7544	-17.1883	-12.0606	-19.0967	-13.9533	-9.95333	-21.1483	-15.1767	-10.6283	-34.0183	-22.435	-15.6	1.91862	1.98981	2.18066	2.05251		9.34	8.9	47.37	33.99	0.375765	63.1564	28.3669
41	M	173	66	1.78092	22.0522	130	68	62	-23.4111	-20.6511	-18.3111	-19.0117	-18.4467	-17.9833	-21.2233	-20.205	-19.2883	-29.9983	-23.3017	-17.6617	1.05718	1.10032	1.6985	1.27852		-35.1933	-25.725	-18.62	-29.3367	-21.3267	-15.045	-32.2483	-23.1	-15.97	-43.995	-32.7483	-24.845	1.94993	2.01931	1.77078	1.89008		7.9	10.5	51.6	35.2	0.406977	62.8889	23.5834
42	M	180	68	1.84391	20.9877	120	70	54	-24.0683	-20.8272	-18.3972	-19.8933	-18.7533	-17.74	-21.2733	-19.91	-18.6933	-31.0383	-23.8183	-18.7583	1.12138	1.13802	1.65464	1.30826		-27.63	-19.6356	-13.78	-27.3917	-19.3317	-13.1467	-26.435	-19.7183	-15.0267	-29.0633	-19.8567	-13.1667	2.08354	1.75921	2.20734	2.00508		10	10	47	29	0.425532	49.894	19.5237
42	M							52	-22.8694	-19.8856	-17.6533	-18.7	-18.3367	-18.0017	-22.1667	-20.1167	-18.315	-27.7417	-21.2033	-16.6433	1.03879	1.2103	1.66683	1.29547		-27.5844	-19.3539	-13.5817	-26.5267	-18.7517	-13.065	-26.6183	-18.6233	-12.695	-29.6083	-20.6867	-14.985	2.03036	2.09676	1.97586	2.03101		7	9	51	31	0.352941
42	M	157	48	1.44684	19.4734	94	57	66	-27.2283	-24.3922	-22.0911	-24.985	-23.7717	-22.4683	-24.7117	-23.4133	-22.1967	-31.9883	-25.9917	-21.6083	1.11201	1.11331	1.48037	1.23255		-30.4572	-22.8156	-16.9078	-27.745	-22.24	-17.8967	-30.2267	-21.6533	-14.9817	-33.4	-24.5533	-17.845	1.55029	2.01758	1.87167	1.80137		8	8	43	29	0.372093	51.1461	17.9703
42	F	156	43	1.36504	17.6693	119	73	71	-22.1076	-19.0118	-16.6271	-18.6967	-18.0467	-17.4433	-21.8083	-19.7617	-17.94	-26.56	-19.27	-14.072	1.07185	1.21563	1.88744	1.32962		-27.9328	-17.8639	-15.675	-23.3183	-17.83	-13.8183	-27.5833	-20.47	-15.3083	-32.8967	-15.2917	-17.8983	1.68749	1.80185	1.83797	1.782		7	7.5	42.7	26.6	0.351288	64.467	26.3729
42	M	185	84	2.07766	24.5435	112	64	63	-22.9078	-19.6894	-17.6217	-17.635	-16.9467	-16.245	-20.185	-18.4117	-16.79	-30.9033	-23.71	-19.83	1.08556	1.2022	1.55841	1.29998		-29.0461	-20.0189	-13.5861	-24.35	-16.4583	-10.86	-28.31	-18.6317	-11.5467	-34.4783	-24.9667	-18.3517	2.24217	2.45179	1.87876	2.13793		9	8	47	31	0.340426	43.318	15.8833
43	M	179	73	1.90518	22.7833	130	73	57	-28.6722	-24.9806	-22.0056	-20.0067	-18.9033	-17.8483	-24.7983	-22.7033	-20.8133	-41.2117	-33.335	-27.355	1.12093	1.19146	1.50655	1.30295		-31.8206	-26.3517	-20.0589	-21.3483	-22.5167	-16.1083	-32.53	-23.565	-16.9483	-41.5833	-32.9733	-27.12	1.3253	1.91936	1.53331	1.58636		8	8	52	31	0.307692	41.1509	12.0198
43	F	159	65	1.69435	25.711	119	78	65	-19.3044	-16.9078	-14.9228	-17.8317	-17.2883	-16.565	-18.9933	-17.385	-15.9167	-21.0883	-16.05	-12.2867	1.07647	1.1933	1.71636	1.29362		-23.04	-18.1367	-14.2128	-23.0467	-18.7	-15.4517	-21.6017	-17.7567	-13.7417	-24.4717	-17.9533	-13.445	1.49153	1.57198	1.82013	1.62108		7.8	9	42.7	28.7	0.421546	50.1666	22.4274
43	F	151	52	1.47686	22.806	104	68	58	-26.1459	-21.9535	-18.7494	-21.448	-19.01	-16.66	-23.6017	-21	-18.7117	-32.605	-25.36	-20.5283	1.28739	1.26133	1.58829	1.39449		-30.4383	-22.0711	-15.93	-30.4167	-20.9617	-13.8017	-26.2933	-19.4033	-14.27	-34.605	-25.8483	-19.7183	2.20384	1.84256	1.75497	1.91076		8	8	47	29	0.340426	46.7208	19.6363
44	F	150	50	1.44338	22.2222	136	84	74	-25.2194	-21.925	-19.3378	-20.7333	-20.075	-19.3667	-23.7783	-21.3783	-19.2517	-31.1467	-24.3217	-19.395	1.07057	1.23513	1.60591	1.30415		-30.9222	-22.4206	-16.0661	-30.905	-24.51	-18.7917	-31.61	-20.7767	-13.18	-30.2517	-21.975	-16.2267	1.64461	2.39833	1.86432	1.92469		9	9	47	29	0.382979	63.0466	24.2487
44	M	169	61	1.69222	21.3578	117	75	54	-24.5294	-21.5768	-19.0856	-19.2533	-18.845	-18.3183	-22.235	-20.325	-18.5117	-32.1	-25.5604	-20.4267	1.05104	1.20113	1.57148	1.28524		-30.7744	-22.205	-16.1622	-29.8233	-22.4983	-16.825	-27.3717	-19.635	-13.6	-35.1283	-24.4817	-18.0617	1.77256	2.01262	1.94491	1.9041		9	8	44	26	0.363636	41.3658	14.1825
44	M	164	53	1.55385	19.7055	120	70	58	-22.2765	-19.4363	-18.1376	-20.1533	-19.1383	-18.1417	-19.854	-19.158	-18.51	-26.4183	-19.9663	-17.8233	1.11089	1.07261	1.48223	1.22819		-28.4283	-20.0672	-13.4633	-29.7633	-20.1017	-12.72	-28.155	-19.0017	-11.9083	-27.3667	-21.0983	-15.7617	2.33988	2.36431	1.73628	2.11154		9	9	43	29	0.418605	40.5445	14.802
45	F	156	43	1.36504	17.6693	121	74	58	-23.5788	-20.49	-17.84	-20.245	-18.64	-17.0167	-23.5683	-21.2933	-19.1267	-27.592	-21.746	-17.284	1.18972	1.23222	1.59639	1.32168		-27.1506	-20.8711	-16.1461	-23.2767	-18.8933	-15.3867	-24.76	-20.6417	-17.705	-33.415	-23.0783	-15.3467	1.51278	1.39848	2.17735	1.68155		8.8	9.5	39.4	28.4	0.482234	61.5367	24.9077
45	M	168	55	1.60208	19.487	136	76	65	-23.0706	-19.9294	-17.2967	-18.84	-17.9667	-17.0383	-21.085	-19.3083	-17.655	-29.2867	-22.5133	-17.1967	1.10574	1.19428	1.70304	1.33382		-23.8394	-17.4122	-12.7533	-24.5717	-17.6333	-12.3	-22.1417	-15.455	-10.5667	-24.805	-19.1483	-15.3933	1.9977	2.09543	1.61141	1.86927		8.34	7.81	50.36	33.99	0.310167	50.5592	18.7256
46	F	155	50	1.46723	20.8117	110	70	55	-20.2039	-17.71	-15.805	-18.5567	-18.1417	-17.68	-19.1483	-17.845	-16.575	-22.9067	-17.1433	-13.16	1.04959	1.15525	1.74063	1.27832		-27.535	-20.5	-14.735	-23.0217	-17.96	-12.5283	-27.18	-18.3517	-11.9667	-32.4033	-25.1883	-19.71	1.83757	2.27131	1.644	1.86868		7	8.8	44	27	0.4	55.8874	21.8097
46	F	154	44	1.37194	18.5529	100	60	55	-22.8956	-20.1663	-17.8831	-20.89	-19.285	-17.7433	-22.7167	-20.7283	-18.945	-26.1725	-20.645	-16.5	1.17734	1.19909	1.58621	1.28029		-25.7178	-19.2517	-14.1506	-22.2167	-16.5167	-12.355	-24.3917	-18.9533	-14.83	-30.545	-22.285	-15.2667	1.79819	1.64475	2.00076	1.81744		8	7	49	30	0.285714	69.245	24.0535
46	F	163	54	1.56365	20.3244	102	50	75	-21.1561	-18.2594	-15.7994	-19.1017	-17.3783	-15.6567	-19.9333	-18.1533	-16.4267	-24.4333	-19.2467	-15.315	1.22003	1.21347	1.59539	1.33904		-22.5217	-17.1278	-13.1089	-20.7017	-16.3633	-12.9417	-18.71	-14.5	-11.2383	-28.1533	-20.52	-15.1467	1.59961	1.66484	1.85871	1.71805		7	9.1	44.9	31.5	0.405345	56.9181	25.5812
46	M	157	59	1.60407	23.9361	120	70	69	-19.0233	-16.6172	-14.8372	-15.7033	-15.04	-14.325	-18.125	-16.715	-15.4917	-23.2417	-18.0967	-14.695	1.09622	1.16998	1.5816	1.28214		-27.9725	-19.4183	-13.3758				-28.6367	-20.1017	-13.9783	-27.3083	-18.735	-12.7733		2.04865	2.13792	2.09127		9	10	44	28	0.454545	59.8476	26.1833
46	F	160	52.5	1.52753	20.5078	114	72	47	-25.9007	-23.3487	-21.1707	-24.5333	-22.9667	-21.575	-26.3	-23.7833	-21.5033	-27.8367	-23.2433	-19.6967	1.13712	1.22307	1.41327	1.22342																			6.8	8.8	44.3	28.9	0.397291	58.526	23.8949
47	F	156	51	1.48661	20.9566	106	69	64	-21.7547	-19.59	-17.8507	-20.7667	-20.4583	-20.04	-22.214	-20.466	-18.878	-22.6625	-17.1925	-13.2825	1.03626	1.17671	1.70619	1.2187		-27.9078	-20.7794	-15.2644	-24.5633	-18.41	-13.9017	-26.02	-19.8017	-13.8183	-33.14	-24.1267	-18.0733	1.76693	1.88301	1.83364	1.82829		7	7	40	25	0.35	52.4685	19.5075
47	M	168	63	1.71464	22.3214	103	62	57	-24.7489	-20.5306	-17.425	-18.8567	-17.9183	-17.055	-22.1183	-19.575	-17.4417	-33.2717	-24.0983	-17.7783	1.10564	1.26813	1.87147	1.42031		-29.1333	-20.1533	-13.6683	-30.27	-20.2967	-12.6933	-29.56	-20.9283	-14.9183	-27.57	-19.235	-13.3933	2.38472	1.98145	2.05849	2.13145		8.8	10	45.4	30.8	0.440529	54.9969	21.6955
47	F	158	59	1.60918	23.634	100	62	51	-26.2133	-23.8911	-21.9256	-24.4067	-23.1	-21.7317	-24.5717	-23.4917	-22.3667	-29.6617	-25.0817	-21.6783	1.12309	1.09858	1.36826	1.19556		-30.6935	-23.1941	-17.9176	-27.28	-20.4817	-15.0467	-25.368	-19.798	-15.734	-38.545	-28.7367	-22.6083	1.81303	1.6123	1.7049	1.71303		7.4	10.4	42.6	29.1	0.488263	51.5792	19.2645
47	M	165	62	1.68572	22.7732	124	80	64	-19.9494	-17.555	-15.6587	-16.745	-16.0817	-15.37	-18.772	-17.556	-16.42	-24.972	-19.322	-15.244	1.08946	1.14324	1.63815	1.27401		-27.7878	-20.84	-15.955	-26.14	-19.7317	-15.045	-25.8083	-18.49	-13.2283	-31.415	-24.2983	-19.5917	1.73745	1.95099	1.60349	1.74163		10	10	50	33	0.4	52.7963	22.5422
48	M	172	67	1.78916	22.6474	130	76	70	-19.4611	-16.6078	-14.2256	-17.5917	-16.4	-15.1533	-18.5067	-16.3733	-14.3867	-22.285	-17.05	-13.1367	1.16091	1.28638	1.6964	1.36804		-27.4722	-20.2344	-15.1939	-26.61	-18.4933	-12.5367	-24.0433	-18.3517	-14.0683	-31.7633	-23.8583	-18.9767	2.12257	1.70904	1.67381	1.80811		9	9	48	31	0.375	59.2455	22.3568
48	M	171	61	1.7022	20.8611	129	65	70	-25.3661	-21.6067	-18.2194	-20.5333	-18.8367	-17.1883	-23.4883	-20.4917	-17.8767	-32.0767	-25.4917	-19.5933	1.19461	1.31391	1.63712	1.39225		-30.6983	-21.975	-15.7633	-28.6833	-19.9317	-13.2767	-30.9733	-22.9883	-17.1483	-32.4383	-23.005	-16.865	2.16043	1.8062	1.92341	1.94745		12.6	11.9	52.8	35.9	0.450758	71.6718	28.7862
48	M	168	67	1.76824	23.7387	110	69	37	-20.3512	-18.5806	-17.2047	-19.1983	-18.8167	-18.485	-19.6283	-18.6817	-17.8117	-22.602	-18.176	-14.94	1.03859	1.10199	1.51285	1.18288		-27.9611	-20.4078	-15.0433	-25.0617	-17.8183	-12.5	-24.0383	-18.305	-13.935	-34.7833	-25.1	-18.695	2.00493	1.72503	1.86057	1.8587		9.4	8.8	44.5	29.9	0.395506	50.3326	22.0559
48	M	167	64	1.72305	22.9481	124	77	60	-20.9788	-18.4559	-16.4141	-19.59	-17.474	-15.794	-19.5567	-18.1383	-16.7383	-23.5583	-19.5917	-16.6067	1.24034	1.16838	1.41861	1.2781		-23.7756	-17.7856	-13.3328	-24.8917	-19.1467	-14.7533	-22.5367	-16.9633	-12.6133	-23.8983	-17.2467	-12.6317	1.68719	1.78673	1.89194	1.78324		10	9	47	32	0.382979	51.6527	24.3754
48	F	152	50	1.45297	21.6413	126	73	58	-23.9617	-20.4006	-17.6733	-21.0617	-19.715	-18.4017	-22.9233	-20.205	-17.8883	-27.9	-21.2817	-16.73	1.14455	1.28147	1.66766	1.35581		-25.8706	-17.9211	-12.1211	-24.8983	-18.08	-13.0433	-27.2233	-18.655	-12.2383	-25.49	-17.0283	-11.0817	1.90889	2.22443	2.3002	2.13434		8	8	47	31	0.340426	62.6305	26.8416
48	M	177	72	1.88149	22.9819	118	68	63	-26.9128	-22.7172	-19.4239	-19.6017	-18.8683	-18.1283	-24.1733	-21.54	-19.2333	-36.9633	-27.7433	-20.91	1.08127	1.25685	1.76773	1.38555		-33.29	-22.7694	-15.4294	-32.4317	-23	-16.08	-31.19	-21.2367	-14.0317	-36.2483	-24.0717	-16.1767	2.01689	2.22283	2.24078	2.15756		8	8.7	50.2	27.8	0.346614	58.9958	19.1338
48	F	160	60.2	1.63571	23.5156	138	87	59	-23.1528	-20.1561	-17.6728	-18.9033	-18.0117	-17.0483	-20.83	-19.62	-18.5117	-29.725	-22.8367	-17.4583	1.10881	1.12524	1.70263	1.31008		-28.4967	-21.4822	-15.7672	-22.1383	-16.1833	-11.5017	-28.08	-20.6067	-14.9067	-35.2717	-27.6567	-20.8933	1.92479	1.88372	1.68818	1.80734		8.4	9.2	45.1	32.6	0.407982	51.9651	18.952
48	F	162.5	51.6	1.52616	19.5408	120	77	77	-25.2167	-21.9728	-19.3733	-20.4083	-19.54	-18.585	-22.5417	-21.1483	-19.865	-32.7	-25.23	-19.67	1.09811	1.13474	1.66243	1.30162		-27.97	-21.16	-16.1567	-25.2033	-18.9233	-14.0417	-24.9567	-18.625	-14.0583	-33.75	-25.9317	-20.37	1.7949	1.77522	1.65685	1.73117		7	8	44	25	0.363636	47.1772	13.1048
49	F	159	54	1.54434	21.3599	120	60	63	-26.8318	-23.3371	-20.7076	-19.7283	-19.3683	-18.955	-24.5433	-22.22	-20.2567	-38.102	-29.44	-23.352	1.0408	1.21162	1.63164	1.29574		-29.4561	-21.4389	-15.6261	-28.27	-20.3333	-14.2867	-24.8967	-18.255	-13.05	-35.2017	-25.7283	-19.5417	1.97877	1.90779	1.80136	1.88506		7	7	49	30	0.285714	69.9326	23.9584
49	M	173	67	1.79436	22.3863	115	62	53	-19.9594	-17.4072	-15.4228	-16.18	-15.64	-15.0483	-18.5433	-17.26	-16.1667	-25.155	-19.3217	-15.0533	1.0752	1.14701	1.67106	1.29415		-22.6867	-17.1667	-13.0706	-23.655	-17.2483	-12.49	-21.8283	-16.1217	-11.9133	-22.5767	-18.13	-14.8083	1.89392	1.83226	1.52459	1.73571		9.8	9.9	47.9	33.8	0.413361	56.8448	28.4224
49	F							54	-25.4418	-22.7418	-20.5294	-22.7433	-21.8	-20.352	-24.765	-23.11	-21.6567	-29.492	-23.43	-19.354	1.1175	1.14353	1.52382	1.23929		-29.6378	-21.6906	-15.6018	-27.6633	-19.83	-14.1633	-29.25	-21.505	-14.442	-32	-23.7367	-18.0067	1.95317	2.02534	1.77712	1.89964		10	8	48	26	0.333333
49	F							62	-24.3159	-21.5435	-19.4865	-20.97	-20.6383	-20.3067	-22.0967	-20.8333	-19.6867	-30.994	-23.482	-18.262	1.03267	1.12242	1.69719	1.24783		-30.8861	-23.2167	-17.5594	-28.8967	-21.6783	-16.2567	-28.3833	-20.895	-15.3667	-35.3783	-27.0767	-21.055	1.77753	1.84707	1.68028	1.75895		9	6	39	22	0.307692
49	M	170	77	1.90686	26.6436	138	88	69	-23.1889	-19.4017	-15.6483	-16.12	-15.6017	-15.1517	-20.8483	-18.34	-16.23	-32.5983	-24.2633	-15.5633	1.06391	1.28456	2.09456	1.48188		-28.3058	-20.1492	-14.5908				-24.6883	-18.12	-13.71	-31.9233	-22.1783	-15.4717		1.80075	2.06334	1.93997		11	11	46	28	0.478261	49.2957	17.8304
50	F	153.5	47.9	1.42913	20.3291	107	67	68	-25.0483	-21.2217	-18.1528	-22.0317	-20.2767	-18.5783	-21.9583	-19.9717	-18.1833	-31.155	-23.4167	-17.6967	1.18588	1.20761	1.7605	1.37986		-26.7706	-20.2261	-15.2889	-24.4617	-18.715	-14.265	-26.4133	-21.0133	-16.7367	-29.4367	-20.95	-14.865	1.7148	1.57817	1.98027	1.75098		8	7	45	30	0.311111	51.0801	17.4932
50	M	175	78	1.94722	25.4694	120	76	76	-23.2072	-19.3972	-16.7328	-20.1983	-19.735	-19.2733	-20.6833	-18.545	-16.7267	-28.74	-19.9117	-14.1983	1.04799	1.23655	2.02418	1.38693		-30.3661	-21.3078	-15.1272	-27.7467	-18.3583	-11.9867	-27.0933	-20.3633	-15.4533	-36.2583	-25.2017	-17.9417	2.31479	1.75324	2.0209	2.00738		9	8	48	29	0.333333	47.7604	19.0014
50	F	156.5	58	1.58789	23.681	128	80	69	-24.9767	-21.9661	-19.6406	-19.13	-19.0933	-19.0167	-19.9283	-19.09	-18.325	-35.8717	-27.715	-21.58	1.00596	1.08749	1.66226	1.27169		-30.1361	-21.6411	-15.3611	-25.805	-18.135	-12.2683	-28.8633	-21.8333	-16.3367	-35.74	-24.955	-17.4783	2.10338	1.76678	2.04482	1.96184		8	8	50	32	0.32	49.1218	19.5228
50	M	172	74	1.88031	25.0135	128	80	68	-23.9106	-20.9206	-18.8139	-18.315	-18.8867	-19.4633	-21.4383	-20.1517	-19.0567	-31.9783	-23.7233	-17.9217	0.941	1.12498	1.78434	1.2709		-29.5833	-22.8539	-16.5294	-30.7817	-22.1167	-15.88	-30.2183	-21.08	-14.3783	-27.75	-25.365	-19.33	1.93839	2.10166	1.43559	1.78974		9	9	43	24	0.418605	46.269	17.0185
50	F	162	55	1.57321	20.9572	120	78	67	-21.2506	-18.6788	-16.5435	-19.7283	-17.8183	-15.99	-20.1217	-18.655	-17.365	-24.432	-19.74	-16.222	1.23379	1.15875	1.5061	1.28453		-28.2728	-23.7956	-16.6089	-27.3733	-27.8767	-16.5183	-26.92	-20.4767	-15.5183	-30.525	-23.0333	-17.79	1.65715	1.73472	1.71585	1.70227		9	8.5	41	28.1	0.414634	49.5801	19.7049
51	M	171	69	1.81039	23.597	125	82	66	-22.165	-16.6939	-17.1006	-17.2633	-16.9317	-16.5633	-20.66	-18.7583	-17.0883	-28.5717	-14.3917	-17.65	1.04226	1.20901	1.61879	1.29616		-29.6367	-21.925	-16.92				-27.115	-19.065	-13.5783	-32.1583	-24.785	-20.2617		1.99693	1.58715	1.75158		10	11	52	38	0.423077	52.475	23.7518
51	F	148	52	1.46211	23.74	137	73	64	-25.0283	-22.0506	-19.7417	-22.19	-21.49	-20.8817	-22.3133	-20.8933	-19.6283	-30.5817	-23.7683	-18.715	1.06265	1.13679	1.63407	1.26779		-31.8906	-24.0394	-18.0361	-39.455	-29.205	-21.3183	-26.62	-19.2533	-13.47	-29.5967	-23.66	-19.32	1.85075	1.97624	1.53192	1.76815		9	8	42	25	0.380952	49.9277	16.4146
51	M	167	64	1.72305	22.9481	134	78	62	-21.3617	-18.4844	-16.1856	-19.6783	-18.0867	-16.5517	-21.165	-19	-16.965	-23.2417	-18.3667	-15.04	1.1889	1.24757	1.54532	1.3198		-26.1667	-18.4	-12.77	-25.5	-17.9133	-12.2267	-23.8	-17.26	-12.3383	-29.2	-20.0267	-13.745	2.08561	1.92895	2.12441	2.04907		9	9	46	29	0.391304	48.1705	18.5718
52	M	171	71	1.83644	24.281	130	80	67	-23.4329	-20.4012	-18.1859	-18.45	-17.975	-17.4667	-19.8717	-19.05	-18.3267	-33.686	-24.934	-18.88	1.0563	1.0843	1.78422	1.28852		-30.1617	-18.0706	-14.2072	-30.8617	-20.3833	-13.3683	-29.3867	-13.125	-15.005	-30.2367	-20.7033	-14.2483	2.30857	1.95846	2.12212	2.12298		11	10	44	28	0.454545	34.3056	9.25706
52	M	162.6	46	1.44141	17.3987			78	-23.3928	-19.4261	-16.4644	-20.7183	-19.15	-17.6883	-21.8333	-19.5817	-17.4733	-27.6267	-19.5467	-14.2317	1.1713	1.24952	1.94121	1.42081		-25.7378	-18.0317	-12.4639	-24.965	-17.5917	-12.1733	-22.55	-16.3767	-11.8817	-29.6983	-20.1267	-13.3367	2.05079	1.89788	2.22682	2.06499		9	8	44	28	0.363636	58.97	24.2818
52	M	176	62	1.74101	20.0155	122		58	-25.0289	-21.44	-18.505	-17.9683	-16.8267	-15.715	-21.7683	-19.7283	-17.86	-35.35	-27.765	-21.94	1.14339	1.21883	1.61121	1.35255		-27.4811	-20.24	-14.8706	-24.77	-18.065	-13.1833	-24.9333	-17.7867	-12.2917	-32.74	-24.8683	-19.1367	1.87889	2.02847	1.71085	1.84802		10	9	48	33	0.375	51.1198	25.2727
52	F							63	-23.5547	-21.1712	-19.3459	-22.61	-21.43	-20.2433	-20.97	-20.0417	-19.18	-27.79	-22.216	-18.468	1.11691	1.09333	1.50476	1.21756		-29.0622	-21.8928	-16.2644	-27.45	-19.7033	-14.1683	-26.405	-19.8233	-14.5733	-33.3317	-26.1517	-20.0517	1.93742	1.81187	1.66229	1.78686		7	6	45	26	0.266667
52	M	176	86	2.05047	27.7634	128	87	64	-19.9228	-17.075	-14.7728	-14.4483	-13.9633	-13.3467	-17.8333	-15.91	-14.1483	-27.4867	-21.3517	-16.8233	1.08254	1.26045	1.63384	1.34861		-26.3967	-19.6633	-14.9244	-27.5817	-21.0483	-16.395	-23.5033	-16.9783	-12.2183	-28.105	-20.9633	-16.16	1.68232	1.92361	1.73917	1.76869		10.4	7.2	45.8	32	0.31441	56.0846	23.4092
52	M	162.5	65	1.7129	24.6154	110	60	63	-20.885	-19.0139	-17.5472	-17.68	-17.4733	-17.2667	-19.4133	-18.475	-17.5917	-25.5617	-21.0933	-17.7833	1.02394	1.10355	1.43739	1.19022		-27.0617	-18.7006	-12.7617	-24.4783	-16.965	-11.4967	-24.2633	-16.865	-11.4	-32.4433	-22.2717	-15.3883	2.12917	2.12836	2.10831	2.12054		10	9	49	30	0.367347	53.7101	22.7684
53	F	157	75	1.80854	30.4272			71	-28.3333	-24.3328	-21.4133	-22.3217	-21.2967	-20.3517	-24.8283	-23.1017	-21.665	-37.85	-28.6	-22.2233	1.0968	1.14601	1.70316	1.32316		-33.0161	-21.9417	-14.1939	-29.6833	-19.3683	-11.8883	-32.13	-21.615	-14.135	-37.235	-24.8417	-16.5583	2.49685	2.27308	2.24872	2.32608		8	9	45	27	0.4	58.6107	16.035
53	M	165	61	1.67207	22.4059	137	61	67	-23.1256	-21.0228	-19.4289	-18.3017	-18.2483	-18.1733	-19.79	-19.1833	-18.5983	-31.285	-25.6367	-21.515	1.00706	1.06407	1.4541	1.19027		-30.7561	-22.3694	-16.2956	-23.52	-16.89	-11.7867	-29.0783	-19.32	-11.9467	-39.67	-30.8983	-25.1533	1.99548	2.43401	1.57713	1.88739		9.4	8.2	46	31	0.356522	50.237	19.1379
53	F	164.7	65.5	1.73108	24.1465	137	84	69	-21.39	-18.32	-15.7906	-17.0483	-16.8367	-16.5267	-19.9367	-18.1733	-16.5933	-27.185	-19.95	-14.2517	1.03157	1.20149	1.9075	1.35461		-27.7167	-19.6617	-14.1883	-22.185	-14.8267	-9.57667	-26.0333	-18.005	-12.4867	-34.9317	-26.1533	-20.5017	2.31657	2.08489	1.70385	1.95348		9.15	9.29	48.9	31.25	0.379959	65.2773	25.9954
53	F	153	57	1.55644	24.3496	110	72	63	-22.3394	-19.3061	-17.235	-18.9683	-18.7267	-18.7483	-20.5117	-18.9133	-17.67	-27.5383	-20.2783	-15.2867	1.01173	1.16082	1.80146	1.29617		-30.0717	-22.5178	-17.06	-29.8967	-22.3433	-16.7833	-30.1967	-22.675	-17.12	-30.1217	-22.535	-17.2767	1.78133	1.76382	1.74349	1.7627		10.3	9.4	47.1	30.9	0.399151	47.5444	14.1348
54	F	158	61	1.63622	24.4352	135	79	82	-22.6133	-19.7278	-17.5128	-22.5283	-21.8583	-21.115	-22.1817	-20.6683	-19.2667	-23.13	-16.6567	-12.1567	1.06694	1.1513	1.90266	1.29125		-24.69	-18.025	-13.4161	-25.62	-18.2067	-12.865	-22.2483	-16.065	-11.7517	-26.2017	-19.8033	-15.6317	1.99145	1.89321	1.67619	1.84032		5.7	7.8	44.8	31.5	0.348214	50.1155	17.7238
54	F	157	57	1.57665	23.1247	126	70	66	-23.085	-20.2328	-18.1011	-15.52	-15.5617	-15.4933	-18.7767	-17.5983	-16.5483	-34.9583	-27.5383	-22.2617	1.00172	1.13466	1.57034	1.27534		-31.7753	-21.9394	-15.3829	-27.735	-19.7117	-14.02	-29.234	-20.844	-14.738	-37.9333	-25.08	-17.2833	1.97825	1.98358	2.19479	2.06562		9	9	44	24	0.409091	50.1062	19.0277
54	M	165	64	1.7127	23.5078	119	80	54	-22.5822	-19.0706	-16.335	-19.2533	-18.6017	-17.8333	-20.1767	-18.6283	-17.1367	-28.3167	-19.9817	-14.035	1.07963	1.1774	2.01758	1.38244																			9	9	46	28	0.391304	59.5552	23.355
54	F	162	51	1.51493	19.433			88	-26.0239	-22.8289	-20.4817	-18.335	-17.905	-17.5383	-21.93	-20.7683	-19.7483	-37.8067	-29.8133	-24.1583	1.04542	1.11047	1.56495	1.27059		-30.56	-21.3683	-15.0189	-31.3067	-22.5383	-15.9883	-29.7117	-21.2033	-15.1233	-30.6617	-20.3633	-13.945	1.95809	1.96462	2.19876	2.03477		9	9	42	23	0.428571	46.2069	14.5222
55	F	157	51	1.49136	20.6905	98	62	55	-21.1288	-18.1876	-15.9229	-18.355	-17.4617	-16.66	-19.7633	-18.1967	-16.8417	-26.096	-19.048	-13.936	1.10174	1.17348	1.87256	1.32694		-26.4233	-20.1939	-15.4639	-21.91	-15.8583	-11.1533	-26.7333	-19.445	-13.8417	-30.6267	-25.2783	-21.3967	1.96444	1.93137	1.43138	1.70871		9	8	52	33	0.307692	61.018	22.1274
55	F	167	65	1.73646	23.3067	131	81	63	-22.52	-19.1544	-16.7433	-17.5633	-17.2533	-16.86	-20.78	-19.03	-17.5433	-29.2167	-21.18	-15.8267	1.04172	1.1845	1.84604	1.34501		-30.455	-22.7756	-17.3861	-31.2967	-22.7483	-16.5817	-30.6783	-23.23	-18.0017	-29.39	-22.3483	-17.575	1.88743	1.70419	1.67226	1.75169		9.4	8.2	45.9	30.8	0.357298	47.2226	17.8525
55	M	169	63	1.71974	22.0581	130	89	53	-21.66	-18.6206	-16.4094	-16.18	-15.758	-15.174	-19.155	-17.46	-15.9767	-30.146	-22.876	-18.164	1.0663	1.19894	1.65966	1.31998		-21.7117	-16.5961	-10.7217	-16.185	-17.1667	-11.1033	-23.0583	-14.56	-8.47667	-25.8917	-18.0617	-12.585	1.45767	2.72021	2.05734	2.02503		12	12	52	34	0.461538	66.2892	23.8408
55	F							59	-23.1556	-19.9006	-17.4681	-18.06	-17.52	-17.0733	-23.6367	-20.525	-17.8667	-30.0775	-22.535	-17.4625	1.05779	1.32295	1.72241	1.32559		-31.2817	-23.405	-17.6322	-30.42	-22.4	-16.38	-26.6567	-19.7633	-14.3233	-36.7683	-28.0517	-22.1933	1.85714	1.86107	1.65673	1.77412		7	9	39	23	0.461538
56	M	174	93	2.12014	30.7174	122	81	71	-22.3983	-19.6282	-17.5278	-17.9817	-17.3117	-16.7167	-19.6483	-18.2645	-17.1083	-29.565	-23.3083	-18.7583	1.07567	1.14847	1.5761	1.27788		-30.5194	-22.535	-16.6111	-31.52	-22.2383	-15.15	-28.08	-21.1117	-15.86	-31.9583	-24.255	-18.8233	2.08053	1.77049	1.6978	1.83729		7.8	10.7	57.6	37.7	0.371528	52.355	27.3567
56	M	165	60	1.65831	22.0386	129	80	56	-22.1694	-18.0854	-14.9771	-17.57	-16.4083	-15.225	-21.555	-18.5086	-15.9233	-28.426	-19.59	-13.544	1.15402	1.35367	2.09879	1.48022		-30.3806	-20.7767	-14.0894	-26.5517	-18.3683	-12.6467	-29.4783	-19.7833	-12.8333	-35.1117	-24.1783	-16.7883	2.0995	2.29701	2.09143	2.15626		10	10	46	26	0.434783	57.8902	23.5179
56	M	162	55.6	1.58177	21.1858	90	58	48	-25.5167	-21.7639	-18.8011	-18.2383	-17.4083	-16.48	-22.735	-20.62	-18.6233	-35.5767	-27.2633	-21.3	1.10669	1.22078	1.67027	1.35719		-30.7911	-22.6928	-16.6611	-31.0033	-21.6233	-14.57	-29.7517	-22.275	-16.6267	-31.6183	-24.18	-18.7867	2.12789	1.78939	1.68302	1.84808		9	9	51	30	0.352941	51.8406	18.3339
56	M	156	57	1.57162	23.4221	108		72	-24.73	-21.19	-18.4533	-17.7133	-16.8733	-16.07	-22.0167	-20.0267	-18.2883	-34.46	-26.67	-21.0017	1.10226	1.20386	1.64082	1.34014		-26.6361	-18.5856	-13.4583	-26.5033	-18.2883	-12.49	-27.45	-19.175	-14.8267	-25.955	-18.2933	-13.0583	2.12196	1.85139	1.98762	1.97915		8	8	46	31	0.347826	45.049	19.4703
56	F	153	44	1.36748	18.7962	106	56	60	-24.2847	-21.7313	-19.532	-20.1383	-19.6033	-19.0417	-23.5233	-21.6417	-19.9033	-34.1	-26.1667	-19.77	1.05759	1.18188	1.72484	1.24333		-31.7628	-24.2483	-18.3372	-30.7167	-22.8433	-16.5217	-29.9917	-23.8083	-18.8083	-34.58	-26.0933	-19.6817	1.85917	1.59459	1.75697	1.73215		9	9	45	27	0.4	58.5018	19.7444
56	F					116	73	60	-20.3356	-18.2122	-16.5594	-17.57	-17.04	-16.4233	-18.6467	-17.815	-16.99	-24.79	-19.7817	-16.265	1.06982	1.09751	1.52413	1.22803		-28.5506	-20.7488	-14.9829	-28.8233	-21.1833	-15.525	-28.9533	-21.2583	-15.2567	-27.74	-19.616	-14.004	1.85658	1.89775	1.98086	1.90554		7	9	40	25	0.45
57	M	175	61	1.722	19.9184			61	-24.7383	-20.4444	-17.1533	-19.2217	-17.675	-16.2717	-22.7267	-20.0717	-17.795	-32.2667	-23.5867	-17.3933	1.1813	1.27714	1.85512	1.44219		-27.9756	-20.4478	-14.8533	-23.3833	-17.6417	-13.1733	-28.005	-20.0283	-13.7717	-32.5383	-23.6733	-17.615	1.77505	2.03352	1.84719	1.88345		9	10	49	28	0.408163	55.7492	16.2602
57	M	166	61	1.67713	22.1367	123	67	67	-19.3317	-16.1783	-13.5867	-17.5867	-15.9917	-14.32	-18.66	-16.6833	-14.8017	-21.7483	-15.86	-11.6383	1.22812	1.26067	1.86868	1.42284		-23.025	-17.2733	-13.18	-19.9917	-14.145	-9.85667	-25.0433	-19.3983	-15.245	-24.04	-18.2767	-14.4383	2.02824	1.64272	1.66501	1.74697		9.4	8.3	52.9	36	0.3138	66.7806	25.0427
57	M	170	68	1.79196	23.5294		82	82	-23.8772	-19.8661	-16.8639	-17.3467	-17.0483	-16.7417	-21.1967	-18.99	-17.03	-33.0883	-23.56	-16.82	1.03614	1.24467	1.9672	1.41588		-31.5439	-22.8944	-16.845	-30.91	-22.1817	-15.9517	-30.7333	-23.0983	-17.53	-32.9883	-23.4033	-17.0533	1.93773	1.75319	1.93442	1.8726		10	9	46	28	0.391304	36.2732	12.8351
57	F	163	47	1.45879	17.6898	110	71	52	-26.8533	-23.8367	-21.44	-24.3767	-22.855	-21.3867	-23.715	-22.5067	-21.3467	-32.4683	-26.1483	-21.5867	1.13981	1.11095	1.50409	1.25249		-28.3659	-22.0771	-17.5018	-25.6183	-19.4933	-14.8783	-23.545	-17.9133	-13.895	-37.448	-30.174	-24.978	1.72186	1.69449	1.49924	1.62074		12	10	42	27	0.47619	37.0171	18.5085
57	F							82	-24.0983	-20.7117	-18.0494	-19.5917	-18.08	-16.6933	-22.1233	-19.9283	-18.0167	-30.58	-24.1267	-19.4383	1.17362	1.22794	1.57318	1.33513		-30.34	-21.4983	-15.4478	-30.4583	-21.0467	-14.4517	-30.3883	-22.3567	-16.9383	-30.1733	-21.0917	-14.9533	2.1076	1.79406	2.01783	1.96404		9	10	49	28	0.408163
58	M	175	71	1.85779	23.1837	120	80	63	-24.3444	-21.1017	-18.715	-19.8533	-18.45	-17.055	-21.9233	-21.0967	-20.3233	-31.2567	-23.7583	-18.7667	1.16408	1.07873	1.66554	1.3008		-31.0289	-22.4006	-15.8872	-32.025	-23.4433	-16.705	-30.6617	-22.275	-16.0567	-30.4	-21.4833	-14.9	1.91709	1.90959	2.04027	1.95307		10	11	47	31	0.468085	53.8274	15.6099
59	M	159.7	62.3	1.66244	24.4275	139	85	62	-19.8561	-18.39	-16.4672	-14.4167	-16.21	-14.6383	-17.4017	-16.8817	-16.4017	-27.75	-22.0783	-18.3617	0.984857	1.06097	1.5113	1.2058		-27.5017	-19.9883	-14.6344	-22.65	-16.4267	-11.8183	-28.4567	-20.93	-15.4333	-31.3983	-22.6083	-16.6517	1.91651	1.84384	1.8856	1.87924		7	7	46	25	0.304348	42.7084	13.8351
59	F	156	43	1.36504	17.6693	110	74	59	-25.22	-21.2259	-18.1182	-18.0133	-16.9717	-15.815	-23.3883	-20.5917	-18.18	-36.066	-27.092	-20.808	1.139	1.28649	1.73328	1.39197		-26.2835	-18.9641	-13.6294	-25.5667	-17.7883	-12.1317	-26.3783	-18.3717	-12.365	-27.03	-21.086	-16.944	2.10743	2.13331	1.59525	1.92844		12	8	39	25	0.410256	43.9548	16.1167
59	F	163	50	1.50462	18.8189	95	63	60	-28.4529	-24.7324	-21.6659	-22.5033	-21.4117	-20.3217	-25.666	-23.504	-21.544	-36.725	-29.0767	-23.1117	1.10736	1.19133	1.58902	1.31326		-30.29	-24.0344	-19.355	-31.375	-24.685	-19.5517	-26.4533	-21.575	-17.87	-33.0417	-25.8433	-20.6433	1.60472	1.48032	1.6006	1.56497		8	7	49	33	0.285714	38.5479	13.957
59	F	150	51	1.45774	22.6667	133	72	53	-25.275	-21.5972	-18.9267	-16.9883	-16.8533	-16.625	-22.16	-20.21	-18.5167	-36.6767	-27.7283	-21.6383	1.02185	1.19676	1.69499	1.33542		-28.9767	-20.2144	-14.1639	-19.055	-13.3983	-9.25333	-30.33	-21.145	-14.9283	-37.545	-26.1	-18.31	2.05926	2.03171	2.05052	2.04581		10	10	37	18	0.540541	43.2176	12.3479
59	M	163.7	59.1	1.63933	22.0541	128	75	52	-25.8422	-21.9244	-19.0733	-18.4483	-17.875	-17.1267	-23.4567	-21.1117	-19.04	-35.6217	-26.7867	-21.0533	1.07717	1.23197	1.69197	1.35489		-29.2761	-20.31	-13.29	-26.09	-17.0233	-10.5983	-33.36	-25.1317	-17.84	-28.3783	-18.775	-11.4317	2.46171	1.86996	2.48243	2.20287		10	9	51	30	0.352941	46.1774	11.5901
59	M	172	67	1.78916	22.6474	130	86	52	-24.7983	-19.2994	-15.0683	-18.38	-17.28	-16.3233	-22.9333	-18.8533	-15.2933	-33.0817	-21.765	-13.5883	1.126	1.49956	2.43456	1.64573		-28.4961	-19.2389	-12.7911	-27.3483	-18.0467	-11.3467	-27.7833	-18.3633	-11.7083	-30.3567	-21.3067	-15.3183	2.41025	2.37295	1.98172	2.22781		10	11.3	48.3	29.5	0.467909	70.9828	30.7406
59	F					133	79	75	-22.0759	-19.5347	-17.6665	-17.5367	-17.355	-17.07	-21.3117	-19.785	-18.425	-28.44	-21.85	-17.472	1.02734	1.15667	1.62775	1.24959		-28.6128	-19.1678	-12.69	-27.895	-18.8867	-12.56	-29.8767	-20.2867	-13.5817	-28.0667	-18.33	-11.9283	2.22094	2.19978	2.35294	2.25475		9	9	46	27	0.391304
60	F							63	-24.2661	-21.5456	-19.4594	-22.7117	-21.3533	-19.9967	-22.2317	-20.5917	-19.1767	-27.855	-22.6917	-19.205	1.13577	1.15931	1.4504	1.24701		-29.7856	-21.0878	-14.9661	-26.8733	-19.2267	-13.575	-28.585	-19.59	-12.945	-33.8983	-24.4467	-18.3783	1.97962	2.20819	1.84447	1.9902		9	7	46	26	0.304348
60	M							60	-21.2011	-19.0967	-17.5561	-16.92	-16.8717	-16.6967	-17.54	-17.1083	-16.775	-29.1433	-23.31	-19.1967	1.01338	1.0456	1.51815	1.20762		-29.8356	-21.5739	-15.7344	-29.29	-20.335	-13.885	-25.29	-18.9567	-14.325	-34.9267	-25.43	-18.9933	2.10947	1.76545	1.83889	1.89619		8	9	50	26	0.36
60	M	176	55	1.63978	17.7557	118	72	58	-22.9089	-19.3333	-16.5328	-18.6267	-17.2433	-15.8533	-18.9167	-17.4533	-16.0617	-31.1833	-23.3033	-17.6833	1.17494	1.17775	1.76343	1.38566		-33.5928	-24.435	-18.0661	-34.295	-25.13	-19.015	-33.685	-25.385	-19.4933	-32.7983	-22.79	-15.69	1.80358	1.72803	2.0904	1.85944		10.7	8.2	47.7	30.2	0.343816	59.1542	21.9541
60	M	162	68	1.74929	25.9107	136	81	52	-22.495	-19.0601	-16.3228	-18.3533	-17.012	-15.6233	-20.59	-18.5383	-16.6883	-28.5417	-21.63	-16.6567	1.17474	1.2338	1.71353	1.37814		-27.9822	-20.2633	-14.5867	-29.3467	-20.2417	-13.545	-27.7133	-20.8633	-15.7967	-26.8867	-19.685	-14.4183	2.16661	1.75438	1.86476	1.91834		13	11	43	27	0.511628	65.7411	24.0098
60	M	168	50	1.52753	17.7154	120	63	86	-24.9756	-20.7839	-17.4739	-14.38	-14.3267	-14.3183	-21.1183	-18.98	-17.03	-39.4283	-29.045	-21.0733	1.00431	1.24007	1.87101	1.42931		-35.5339	-25.0533	-18.1211	-31.1733	-22.035	-15.845	-34.365	-24.8733	-18.82	-41.0633	-28.2517	-19.6983	1.96739	1.82598	2.08461	1.96091		11.9	8.9	40.4	27.5	0.440594	64.8107	25.5315
60	F	160	54	1.54919	21.0938	131	89	72	-21.5989	-18.6339	-16.175	-17.02	-16.375	-15.735	-19.4133	-17.8733	-16.4433	-28.3633	-21.6533	-16.3467	1.08167	1.18062	1.73511	1.33533		-25.8578	-19.2756	-14.6906	-22.3383	-17.18	-13.3733	-24.32	-17.6217	-12.6383	-30.915	-23.025	-18.06	1.67036	1.9243	1.71179	1.76016		6.5	7.5	43.1	32.5	0.348028	48.4123	19.3649
60	F	160	79	1.8738	30.8594	124	71	62	-24.38	-21.7267	-19.7478	-21.2633	-20.6267	-20.01	-23.2917	-21.9933	-20.8367	-28.585	-22.56	-18.3967	1.06264	1.11782	1.55381	1.23457		-31.4078	-24.1889	-19.065	-33.1183	-25.4817	-19.6783	-27.9567	-20.96	-15.75	-33.1483	-26.125	-21.7667	1.68298	1.77503	1.52289	1.64741		8.8	10.7	50.4	33.5	0.424603	54.435	22.9481
60	F	156	55	1.5438	22.6003	133	89	85	-16.0681	-13.5619	-11.7219	-14.795	-13.535	-12.305	-18.026	-15.476	-13.44	-15.638	-11.68	-9.304	1.20236	1.34122	1.68078	1.37078		-21.2324	-16.0441	-12.4288	-16.5133	-12.285	-9.28833	-23.362	-17.868	-14.034	-24.1767	-18.2833	-14.2317	1.77786	1.66467	1.69879	1.70832		11	11	44	25	0.5	42.1038	20.0803
60	M	167	75	1.86525	26.8923	136	80	55	-23.245	-19.4972	-16.5533	-15.2117	-15.4983	-15.72	-19.335	-17.6317	-16.0917	-35.1883	-25.3617	-17.8483	0.967663	1.20155	1.97152	1.40425		-29.9483	-21.5683	-15.9839	-25.955	-18.1883	-12.5133	-28.8333	-21.9767	-17.07	-35.0567	-24.54	-18.3683	2.07419	1.68912	1.90854	1.87366		9.9	10.5	46.9	31.2	0.447761	55.2204	23.0532
60	M	169	51.5	1.55488	18.0316	123	71	57	-19.8869	-15.6319	-14.1175	-16.555	-11.43	-12.36	-19.51	-17.1267	-14.8617	-25.45	-19.6925	-15.6375	1.3394	1.31277	1.6275	1.40867		-25.1944	-18.325	-13.5772	-18.1117	-13.8267	-10.7867	-25.3717	-17.9533	-12.47	-32.1	-23.195	-17.475	1.67908	2.03462	1.83691	1.85564		7.8	7.9	48.8	34	0.32377	69.4589	30.8706
61	F					137	89	70	-24.7183	-21.1117	-18.1261	-17.4917	-16.3467	-15.1983	-20.9333	-19.0233	-17.2883	-35.73	-27.965	-21.8917	1.15089	1.21084	1.63213	1.36369		-31.9	-21.6478	-14.3372	-31.3383	-20.68	-12.88	-28.13	-19.225	-12.86	-36.2317	-25.0383	-17.2717	2.4331	2.1874	2.09775	2.22498		9.5	8.7	41.7	26	0.417266
61	M							53	-17.6794	-15.71	-14.3012	-14.35	-13.5417	-12.71	-17.2467	-16.47	-15.7317	-21.4417	-17.1183	-14.1967	1.12903	1.0963	1.51033	1.23622		-30.8944	-20.9383	-13.9967	-30.8983	-20.8833	-13.875	-31.2067	-21.0983	-13.7883	-30.5783	-20.8333	-14.3267	2.22691	2.26327	2.13436	2.20727		11	10	48	25	0.416667
61	F	160.5	54.4	1.55735	21.1178		77	63	-24.1929	-21.5965	-19.3941	-20.6367	-19.3333	-17.9183	-23.3333	-21.385	-19.67	-29.492	-24.566	-20.834	1.15171	1.18624	1.41557	1.24744		-29.4833	-22.1522	-16.2539	-31.2267	-21.66	-14.455	-26.5317	-20.7917	-15.19	-30.6917	-24.005	-19.1167	2.16027	1.74665	1.60549	1.81392		7	7	48	28	0.291667	53.2957	17.3372
61	F	148	45	1.36015	20.5442	128	76	58	-23.1239	-19.5811	-17.015	-16.79	-16.745	-16.7583	-22.2	-19.8767	-17.8967	-30.3817	-22.1217	-16.39	1.00189	1.24045	1.85367	1.35903		-28.7161	-20.0211	-13.9794	-31.0233	-20.4167	-13.0283	-27.055	-19.1383	-13.6833	-28.07	-20.5083	-15.2267	2.38122	1.97722	1.84348	2.05417		10	9	40	24	0.45	44.8481	16.1747
61	M	167	61	1.68218	21.8724	134	82	65	-21.3735	-18.3453	-15.9071	-17.8383	-16.9683	-15.9217	-21.2583	-19.2167	-17.3267	-25.754	-18.952	-14.186	1.12038	1.22691	1.81545	1.34365		-33.4871	-24.7565	-18.7165	-31.645	-22.595	-16.175	-32.5383	-23.575	-16.9617	-36.836	-28.768	-23.872	1.95641	1.91835	1.54306	1.78918		9.4	10.7	48.8	34.8	0.438525	79.6586	32.6957
61	M	169	63	1.71974	22.0581	130	80	75	-25.3661	-20.9511	-17.6244	-16.8267	-16.9417	-17.11	-22.3883	-19.9217	-17.795	-36.8833	-25.99	-17.9683	0.98344	1.25812	2.05269	1.43926		-32.7122	-21.2894	-13.7944	-31.2633	-20.1717	-12.3283	-31.2983	-20.8983	-13.7733	-35.575	-22.7983	-15.2817	2.53589	2.27239	2.32795	2.37141		7.8	9.3	40.6	21.1	0.458128	45.3557	17.4445
61	F	165	55.5	1.59491	20.3857	127	81	90	-22.8629	-19.1088	-16.2753	-16.5217	-15.7233	-14.82	-21.0567	-18.79	-16.7567	-32.64	-23.554	-17.444	1.11482	1.25661	1.87113	1.40476		-28.3933	-20.1211	-14.4283	-24.8083	-16.88	-11.2717	-31.71	-22.36	-15.7083	-28.6617	-21.1233	-16.305	2.20095	2.01867	1.75785	1.96789		5.5	9	42.7	21.6	0.421546	46.3975	15.0478
61	M	185.5	82.9	2.0668	24.0917	119	75	56	-21.5683	-17.7144	-14.6944	-16.2483	-15.4183	-14.5717	-18.975	-16.85	-14.93	-29.4817	-20.875	-14.5817	1.11506	1.27093	2.02183	1.46779		-25.6489	-18.2889	-13.1289	-22.3667	-16.0567	-11.4233	-23.1467	-16.0933	-11.0167	-31.4333	-22.7167	-16.9467	1.95798	2.10106	1.85484	1.95362		10.4	10.5	49.6	36	0.423387	61.4477	23.2243
61	M	167	78	1.90219	27.968	113	76	53	-21.9376	-19.0906	-17.1812	-19.0533	-18.54	-18.0367	-20.62	-18.825	-17.3983	-26.98	-20.07	-15.894	1.05637	1.18517	1.6975	1.27684		-35.0306	-20.9367	-17.3535	-30.1867	-20.105	-13.3755	-31.1833	-20.785	-13.495	-43.7217	-21.92	-25.19	2.25686	2.31073	1.73568	2.01865		11	9	50	27	0.36	46.2624	20.5027
62	F	152	50	1.45297	21.6413	138	76	67	-21.6322	-19.1389	-17.1567	-20.43	-19.1217	-17.8	-21.0567	-19.5383	-18.1317	-23.41	-18.7567	-15.5383	1.14775	1.16132	1.5066	1.26086		-30.2178	-22.2756	-16.6072	-31.4417	-22.2167	-15.41	-26.5117	-18.5	-12.7317	-32.7	-26.11	-21.68	2.04034	2.08234	1.5083	1.81956		6.7	7.5	48.5	31.7	0.309278	62.6305	24.7769
62	M	165	57	1.61632	20.9366	114	67	56	-21.6439	-19.09	-17.8011	-20.2717	-19.15	-18.5717	-20.1783	-18.175	-16.8017	-24.4817	-19.945	-18.03	1.09154	1.20097	1.35783	1.21587		-26.44	-20.1889	-15.4811	-24.005	-17.5333	-12.5717	-25.9617	-19.36	-14.325	-29.3533	-23.6733	-19.5467	1.90945	1.81233	1.50171	1.70789		6.6	6.8	48.7	32.1	0.279261	61.8688	25.9849
62	F	155	39	1.29583	16.2331	120	73	56	-23.4544	-19.6673	-16.9522	-18.9483	-17.9237	-17.0317	-20.8483	-18.9333	-17.27	-30.5667	-22.145	-16.555	1.11254	1.2072	1.84637	1.38356		-25.3578	-18.2211	-13.2889	-22.565	-16.775	-12.67	-23.0367	-15.6833	-10.55	-30.4717	-22.205	-16.6467	1.78098	2.18357	1.8305	1.90819		8	6	43	27	0.27907	56.3347	24.6947
62	F	162	68	1.74929	25.9107	136	89	63	-24.4767	-21.3133	-18.8833	-18.828	-18.278	-17.792	-21.746	-20.148	-18.82	-32.856	-25.514	-20.038	1.05823	1.15547	1.63968	1.2962		-25.5811	-19.1956	-15.1261	-23.1333	-16.4783	-12.1867	-21.7667	-16.2517	-12.9633	-31.8433	-24.8567	-20.2283	1.89825	1.67909	1.57419	1.69119		14	12	45	29	0.533333	73.1727	30.8697
63	M	162	52	1.52971	19.8141	130	85	63	-24.3167	-20.8717	-18.1367	-17.6267	-16.855	-16.0633	-21.1983	-19.2633	-17.5	-34.125	-26.4967	-20.8467	1.09732	1.21133	1.63695	1.34075		-25.7667	-18.6517	-13.3461	-27.375	-19.1983	-13.2917	-24.7033	-18.1983	-13.3433	-25.2217	-18.5583	-13.4033	2.05956	1.85136	1.88175	1.93065		10	9	43	29	0.418605	60.1423	28.11
63	M	176	82	2.00222	26.4721	134	80	50	-24.1828	-20.8083	-18.3056	-19.82	-18.9533	-18.0533	-22.6067	-20.3333	-18.4117	-30.1217	-23.1383	-18.4517	1.09786	1.22784	1.63246	1.32106		-28.1967	-21.2811	-16.1717	-25.9283	-19.28	-14.3667	-25.6333	-19.8033	-15.4567	-33.0283	-24.76	-18.6917	1.80476	1.6584	1.76701	1.74358		9.5	10.3	51.4	36.7	0.400778	46.4484	19.4784
63	M	171	58	1.65982	19.8352	138	87	50	-22.6672	-19.6517	-17.3317	-16.7383	-15.8967	-15.125	-21.165	-19.34	-17.7383	-30.0983	-23.7183	-19.1317	1.10667	1.19318	1.57322	1.30785		-29.0956	-20.9772	-15.1028	-25.47	-17.6133	-11.6317	-29.0833	-20.4433	-13.93	-32.7333	-24.875	-19.7467	2.18971	2.08782	1.65766	1.9265		9.2	10.9	49.5	33.2	0.440404	64.4648	27.1114
64	F	158	60	1.62275	24.0346	132	84	57	-23.6833	-21.3333	-19.4678	-22.6817	-21.4317	-20.24	-21.365	-20.5167	-19.6183	-27.0033	-22.0517	-18.545	1.12064	1.08903	1.4561	1.21654		-29.5506	-22.0328	-16.5356	-29.7783	-22.045	-16.3217	-26.715	-20.2733	-15.5017	-32.1583	-23.78	-17.7833	1.82447	1.72336	1.80834	1.78709		8	7	45	27	0.311111	42.5203	15.4059
64	M	165	60	1.65831	22.0386	137	79	49	-20.504	-18.2267	-16.3573	-19.615	-17.865	-16.2183	-19.8717	-18.495	-17.2733	-23.5467	-18.4133	-14.8033	1.20943	1.15042	1.59063	1.25351		-28.3194	-21.8922	-17.1428	-24.8683	-20.155	-16.4883	-29.215	-21.7917	-16.4767	-30.875	-23.73	-18.4633	1.50824	1.77311	1.67223	1.65198		7.8	9.7	38.2	23.1	0.507853	77.7899	32.5632
64	M					137	89	70	-20.5994	-17.3806	-14.9756	-16.17	-15.375	-14.555	-19.5783	-17.555	-15.7517	-26.05	-19.2117	-14.62	1.11096	1.24294	1.78181	1.37554		-27.8489	-18.0794	-11.8983	-28.3067	-18.8467	-12.61	-21.025	-14.175	-9.31167	-34.215	-21.2167	-13.7733	2.24478	2.25792	2.48415	2.34057		8.1	8.3	40.6	21.9	0.408867
64	F	152	52	1.48174	22.5069	130	72	60	-23.6822	-20.7706	-18.3028	-19.855	-19.1033	-18.375	-21.1533	-19.96	-18.2867	-30.0383	-23.2483	-18.2467	1.08054	1.15676	1.64624	1.29391		-29.7194	-22.4306	-16.1317	-27.86	-20.51	-15.0433	-24.6817	-19.7567	-13.225	-36.6167	-27.025	-20.1267	1.85198	1.86629	1.81931	1.8423		8.5	9.5	46	30.6	0.413043	45.892	16.872
64	F	156	62	1.63911	25.4767	136	80	70	-21.094	-18.0389	-15.1972	-16.2033	-15.635	-15.1367	-18.2804	-16.4333	-14.465	-28.7983	-22.0483	-15.99	1.07047	1.26377	1.80102	1.38802		-26.9989	-19.5611	-14.3683	-28.7083	-19.7983	-13.6983	-25.3583	-18.7133	-13.6117	-26.93	-20.1717	-15.795	2.09575	1.86299	1.70497	1.87906		9.8	9.1	42.5	26.8	0.428235	40.876	14.032
64	F	154	49	1.4478	20.6612	135	78	63	-23.8888	-21.26	-19.1571	-23.2183	-21.445	-19.7217	-21.9433	-20.4133	-19.105	-27.028	-22.054	-18.542	1.1773	1.14856	1.45766	1.247		-26.4083	-20.5272	-16.4328	-23.1833	-16.89	-12.21	-26.2467	-20.8433	-16.9783	-29.795	-23.8483	-20.11	1.89872	1.54589	1.4816	1.60705		7.2	8.3	39.5	28.9	0.420253	44.2051	15.8862
65	F	155	45	1.39194	18.7305	125	75	73	-23.1011	-20.4589	-18.4089	-19.3683	-18.5	-17.7417	-22.09	-20.63	-19.3567	-27.845	-22.2467	-18.1283	1.09169	1.14121	1.53599	1.25489		-27.8978	-20.9122	-15.5133	-28.815	-21.6367	-16.0417	-28.1767	-21.13	-15.5433	-26.7017	-19.97	-14.955	1.79626	1.81278	1.78547	1.79831		5	6	41	31	0.292683	53.8816	20.8342
66	M	166	62	1.69082	22.4996	122	67	60	-22.3478	-19.4289	-16.7994	-19.3383	-17.8717	-16.295	-20.71	-18.7483	-16.8117	-26.995	-21.6667	-17.2917	1.18676	1.23188	1.56116	1.33027		-26.7489	-19.4117	-14.7039	-21.275	-15.175	-10.475	-29.2667	-19.0583	-13.73	-29.705	-24.0017	-19.9067	2.03103	2.13159	1.49221	1.81917		8.7	9.1	46.85	29.5	0.388474	65.6484	26.6142
67	M	165	69	1.77834	25.3444	139		54	-20.8194	-17.7883	-15.6528	-16.5033	-16.3267	-16.155	-18.94	-17.6567	-16.5667	-27.015	-19.3817	-14.2367	1.02156	1.14326	1.89756	1.33008		-32.21	-22.7561	-16.6372	-21.315	-15.7433	-12.0583	-31.1733	-21.64	-14.8383	-44.1417	-30.885	-23.015	1.76766	2.10086	1.91795	1.93602		9	8	45	26	0.355556	50.6089	15.1827
67	F	155	58	1.58026	24.1415	132	68	60	-22.8261	-18.9822	-15.9889	-17.4017	-16.2933	-15.34	-19.14	-17.1	-15.2983	-31.9367	-23.5533	-17.3283	1.1344	1.25112	1.84303	1.42762																			9.5	9.8	42.4	22.1	0.462264	46.8277	14.5546
67	M	162	65	1.71026	24.7676	127	65	59	-27.7761	-22.7978	-19.02	-19.31	-18.225	-17.2333	-24.9767	-21.6583	-18.8033	-39.0417	-28.51	-21.0233	1.1205	1.32831	1.85706	1.46036		-30.7125	-22.9242	-17.7717	-23.11	-18.1333	-14.9583	-38.315	-27.715	-20.585				1.54496	1.86131		1.72817		9	9	48	29	0.375	42.0988	16.9565
68	F							78	-17.7853	-15.3494	-13.5088	-15.1433	-14.8483	-14.555	-15.125	-14.1733	-13.3	-24.148	-17.362	-12.504	1.04042	1.13722	1.93122	1.31657		-27.1522	-18.5561	-12.695	-25.055	-17.155	-11.4783	-24.9267	-17.935	-13.2667	-31.475	-20.5783	-13.34	2.18281	1.87889	2.35945	2.13881		7	8	39	23	0.410256
68	F	154	49.8	1.45957	20.9985	108	70	66	-21.3233	-18.0667	-15.6189	-19.8017	-18.59	-17.33	-19.7683	-18.3267	-16.9967	-24.4	-17.2833	-12.53	1.14262	1.16307	1.94733	1.36523		-31.5994	-23.0694	-17.3633	-27.4667	-19.75	-14.255	-28.675	-20.7583	-15.2983	-38.6567	-28.7	-22.5367	1.92681	1.87439	1.71528	1.8199		9	7	40	26	0.35	44.5338	15.7581
68	F	149.8	53.7	1.49483	23.9304	137	85	67	-22.1539	-19.43	-17.1744	-20.9567	-19.2917	-17.68	-20.6	-18.9833	-17.48	-24.905	-20.015	-16.3633	1.18533	1.17849	1.522	1.28993		-24.5567	-19.0006	-15.06	-21.83	-16.6467	-13.115	-23.465	-17.76	-13.5483	-28.375	-22.595	-18.5167	1.66451	1.73195	1.5324	1.63059		8	9	45	23	0.4	47.497	18.0623
69	F	150.8	44	1.35761	19.3486	131	66	67	-23.5978	-20.215	-18.6133	-17.9467	-17.0417	-16.19	-20.8333	-17.85	-18.3217	-32.0133	-25.7533	-21.3283	1.1085	1.13709	1.50098	1.26779		-29.2817	-22.2389	-16.925	-25.9767	-19.3183	-13.425	-31.2867	-23.295	-17.5517	-30.5817	-24.1033	-19.7983	1.93495	1.78255	1.54466	1.73008		7	6	41	22	0.292683	39.7757	11.0488
71	M	173	64	1.75373	21.3839	128	64	66	-25.16	-21.5061	-18.6828	-18.3533	-18.105	-17.7833	-20.8317	-19.5017	-18.285	-36.295	-26.9117	-19.98	1.03205	1.13928	1.81657	1.34669		-32.9694	-24.5533	-18.4178	-33.0417	-24.9433	-18.9083	-31.4083	-22.9117	-16.79	-34.4583	-25.805	-19.555	1.74747	1.87066	1.76212	1.79009		8.2	8.2	44.6	28.2	0.367713	43.3363	15.3958
71	M	168	68	1.78139	24.093	136	77	53	-22.5222	-19.2744	-16.68	-15.7567	-15.0867	-14.4533	-19.1983	-17.555	-16.085	-32.6117	-25.1817	-19.5017	1.09018	1.19356	1.67225	1.35025		-29.4944	-21.5667	-15.9456	-27.3933	-19.1883	-11.9083	-28.7117	-20.8467	-16.7483	-32.3783	-24.665	-19.18	2.30035	1.7143	1.68813	1.8497		10	10	47	32	0.425532	53.3293	20.7704
72	M	166	53	1.56329	19.2336	126	78	69	-23.8972	-19.3722	-18.9911	-17.1133	-12.09	-17.525	-20.79	-19.7117	-18.73	-33.7883	-26.315	-20.7183	0.97651	1.10998	1.63084	1.25834		-36.8844	-27.0944	-19.8356	-37.53	-28.34	-21.2567	-36.0933	-26.0067	-18.4133	-37.03	-26.9367	-19.8367	1.76556	1.96017	1.86675	1.85951		7.2	7.7	40.3	20.1	0.382134	44.7772	15.3522
72	F	145	39	1.25333	18.5493	134	79	66	-21.225	-18.8606	-17.3575	-19.3083	-18.88	-18.715	-19.2233	-18.535	-18.1775	-25.1433	-19.1667	-15.18	1.0317	1.05753	1.65635	1.22281		-31.8589	-23.3228	-17.1844	-32.6233	-24.5667	-18.495	-30.4433	-21.8617	-15.99	-32.51	-23.54	-17.0683	1.7639	1.9039	1.9047	1.85394		8.7	8.6	37.9	22	0.453826	43.0853	13.5639
73	F	160	60	1.63299	23.4375	120	79	66	-21.9356	-19.3139	-17.3589	-20.2267	-19.68	-19.235	-20.39	-18.79	-17.3533	-25.19	-19.4717	-15.4883	1.05156	1.17499	1.62639	1.26365		-27.2111	-18.3694	-12.4556	-25.24	-16.25	-10.1417	-24.6767	-17.0167	-11.7133	-31.7167	-21.8417	-15.5117	2.48874	2.10672	2.0447	2.18466		11	8	41	24	0.390244	46.5403	18.9835
75	F	144	34	1.16619	16.3966	137	65	57	-20.3744	-17.1478	-14.4056	-18.2967	-15.9733	-13.6117	-18.4183	-16.2033	-14.175	-24.4083	-19.2667	-15.43	1.34419	1.29935	1.58188	1.41435		-26.7989	-19.0944	-13.4989	-24.145	-16.4433	-10.9517	-26.675	-19.2583	-13.7867	-29.5767	-21.5817	-15.7583	2.20469	1.93484	1.87689	1.98527		8.86	8.6	40	24.3	0.43	56.5945	19.7223
76	F							76	-23.0353	-21.0772	-19.2318	-23.055	-22.5667	-22.05	-20.8917	-20.4003	-18.775	-25.584	-20.102	-16.398	1.04558	1.11274	1.56019	1.19777		-29.2694	-20.535	-15.4144	-25.855	-17.6483	-14.1367	-28.4367	-20.2383	-14.515	-33.5167	-23.7183	-17.5917	1.82893	1.95912	1.90526	1.89883		7	8	46	28	0.347826
[truncated: 9 more columns]
